# Supplementary material for: 1-(2-Hy­droxy-2-phenyl­eth­yl)-3-(4-meth­oxy­phen­yl)urea
Source: Acta Crystallogr Sect E Struct Rep Online. 2011 Sep 14;67(Pt 10):o2632. doi: 10.1107/S1600536811036464 (PMC3201395; doi:10.1107/S1600536811036464)
Supplement: Supplementary file 1 [file e-67-o2632-sup1.cif]

##############################################################################
#                                                                            #
# This CIF contains the data in a paper accepted for publication in          #
# Acta Crystallographica Section E. It conforms to the requirements of       #
# Notes for Authors for Acta Crystallographica Section E, and has been       #
# peer reviewed under the auspices of the IUCr Commission on Journals.       #
#                                                                            #
# Full details of the Crystallographic Information File format               #
# are given in the paper "The Crystallographic Information File (CIF):       #
# a New Standard Archive File for Crystallography" by S. R. Hall, F. H.      #
# Allen and I. D. Brown [Acta Cryst. (1991), A47, 655-685].                  #
#                                                                            #
# The current version of the core CIF dictionary is obtainable from          #
# ftp://ftp.iucr.org/pub/cif_core.dic.                                       #
#                                                                            #
# Software is freely available for graphical display of the structure(s)     #
# in this CIF. For information consult the CIF software page                 #
# http://www.iucr.org/resources/cif/software.                                #
#                                                                            #
# This file may be used for bona fide research purposes within the           #
# scientific community so long as proper attribution is given to the journal # 
# article from which it was obtained.                                        #
#                                                                            #
##############################################################################
data_global
_audit_creation_method     'WinGX routine CIF_UPDATE'
_audit_conform_dict_name     cif_core.dic
_audit_conform_dict_version     2.4
_journal_data_validation_number     ?
_journal_date_recd_electronic     2011-08-30
_journal_date_accepted     2011-09-07
_journal_name_full     'Acta Crystallographica, Section E'
_journal_year     2011
_journal_volume     67
_journal_issue     10
_journal_page_first     o2632
_journal_page_last     o2632
_journal_paper_category     QO
_journal_coeditor_code     TK2785
_publ_contact_author_name     'Sung Kwon Kang'
_publ_contact_author_address
;
Department of Chemistry
Chungnam National University
Daejeon 305-764
Korea
;
_publ_contact_author_email     skkang@cnu.ac.kr
_publ_contact_author_fax      8E307(4)
_publ_contact_author_phone      8E307(4)
_publ_section_title
;
1-(2-Hydroxy-2-phenylethyl)-3-(4-methoxyphenyl)urea
;
_publ_section_title_footnote     .
loop_
    _publ_author_name
    _publ_author_address
    'Choi, Hyeong'
;
Department of Chemistry,
Chungnam National University,
Daejeon 305-764,
Republic of Korea
;
    'Shim, Yong Suk'
;
Department of Chemistry,
Chungnam National University,
Daejeon 305-764,
Republic of Korea
;
    'Lee, Sung Chun'
;
Department of Chemistry,
Chungnam National University,
Daejeon 305-764,
Republic of Korea
;
    'Kang^*^, Sung Kwon'
;
Department of Chemistry,
Chungnam National University,
Daejeon 305-764,
Republic of Korea
;
    'Sung, Chang Keun'
;
Department of Food Science and Technology,
Chungnam National University,
Daejeon 305-764,
Republic of Korea
;
_publ_section_synopsis     .
data_I
_audit_creation_method     'WinGX routine CIF_UPDATE'
_chemical_name_systematic
;
1-(2-Hydroxy-2-phenylethyl)-3-(4-methoxyphenyl)urea
;
_chemical_formula_moiety     'C16 H18 N2 O3'
_chemical_formula_sum     'C16 H18 N2 O3'
_chemical_formula_iupac     'C16 H18 N2 O3'
_chemical_formula_weight     286.32
_symmetry_cell_setting     monoclinic
_symmetry_space_group_name_H-M     ' P 21'
_symmetry_space_group_name_Hall     'P 2yb'
loop_
    _symmetry_equiv_pos_as_xyz
    'x, y, z'
    '-x, y+1/2, -z'
_cell_length_a     6.8120(6)
_cell_length_b     8.7659(7)
_cell_length_c     12.1393(10)
_cell_angle_alpha     90
_cell_angle_beta     97.009(3)
_cell_angle_gamma     90
_cell_volume     719.46(10)
_cell_formula_units_Z     2
_cell_measurement_reflns_used     4535
_cell_measurement_theta_min     2.87
_cell_measurement_theta_max     28.1
_cell_measurement_temperature     296(2)
_exptl_crystal_description     block
_exptl_crystal_colour     colourless
_exptl_crystal_size_max     0.07
_exptl_crystal_size_mid     0.05
_exptl_crystal_size_min     0.03
_exptl_crystal_density_diffrn     1.322
_exptl_crystal_density_method     'not measured'
_exptl_crystal_F_000     304
_exptl_absorpt_coefficient_mu     0.092
_exptl_absorpt_correction_type     none
_exptl_special_details     ?
_diffrn_ambient_temperature     296(2)
_diffrn_radiation_type     MoK\a
_diffrn_radiation_wavelength     0.71073
_diffrn_radiation_monochromator     graphite
_diffrn_measurement_device_type     'Bruker SMART CCD area-detector'
_diffrn_measurement_method     '\f and \w scans'
_diffrn_reflns_number     5017
_diffrn_reflns_av_R_equivalents     0.0725
_diffrn_reflns_theta_min     1.69
_diffrn_reflns_theta_max     25.5
_diffrn_reflns_theta_full     25.5
_diffrn_measured_fraction_theta_max     0.953
_diffrn_measured_fraction_theta_full     0.953
_diffrn_reflns_limit_h_min     -7
_diffrn_reflns_limit_h_max     8
_diffrn_reflns_limit_k_min     -5
_diffrn_reflns_limit_k_max     10
_diffrn_reflns_limit_l_min     -7
_diffrn_reflns_limit_l_max     14
_refine_special_details
;
Refinement of <i>F</i>^2^ against ALL reflections. The weighted <i>R</i>-factor
<i>wR</i> and goodness of fit <i>S</i> are based on <i>F</i>^2^, conventional
<i>R</i>-factors <i>R</i> are based on <i>F</i>, with <i>F</i> set to zero for
negative <i>F</i>^2^. The threshold expression of <i>F</i>^2^ >
2\s(<i>F</i>^2^) is used only for calculating <i>R</i>-factors(gt) <i>etc</i>.
and is not relevant to the choice of reflections for refinement.
<i>R</i>-factors based on <i>F</i>^2^ are statistically about twice as large
as those based on <i>F</i>, and <i>R</i>- factors based on ALL data will be
even larger.
;
_reflns_number_total     1947
_reflns_number_gt     1782
_reflns_threshold_expression     >2\s(I)
_refine_ls_structure_factor_coef     Fsqd
_refine_ls_matrix_type     full
_refine_ls_R_factor_all     0.0646
_refine_ls_R_factor_gt     0.0603
_refine_ls_wR_factor_ref     0.1655
_refine_ls_goodness_of_fit_ref     1.051
_refine_ls_restrained_S_all     1.051
_refine_ls_number_reflns     1947
_refine_ls_number_parameters     201
_refine_ls_number_restraints     1
_refine_ls_hydrogen_treatment     mixed
_refine_ls_weighting_scheme     calc
_refine_ls_weighting_details
         'calc w=1/[\s^2^(Fo^2^)+(0.0819P)^2^+0.6912P] where P=(Fo^2^+2Fc^2^)/3'
_atom_sites_solution_hydrogens     geom
_atom_sites_solution_primary     direct
_atom_sites_solution_secondary     difmap
_refine_ls_shift/su_max     0
_refine_ls_shift/su_mean     0
_refine_diff_density_max     0.706
_refine_diff_density_min     -0.259
_refine_ls_extinction_method     none
loop_
    _atom_type_symbol
    _atom_type_description
    _atom_type_scat_dispersion_real
    _atom_type_scat_dispersion_imag
    _atom_type_scat_source
    C C 0.0033 0.0016 'International Tables Vol C Tables 4.2.6.8 and 6.1.1.4'
    H H 0 0 'International Tables Vol C Tables 4.2.6.8 and 6.1.1.4'
    N N 0.0061 0.0033 'International Tables Vol C Tables 4.2.6.8 and 6.1.1.4'
    O O 0.0106 0.006 'International Tables Vol C Tables 4.2.6.8 and 6.1.1.4'
_computing_data_collection     'SMART (Bruker, 2002)'
_computing_cell_refinement     'SAINT (Bruker, 2002)'
_computing_data_reduction     'SAINT (Bruker, 2002)'
_computing_structure_solution     'SHELXS97 (Sheldrick, 2008)'
_computing_structure_refinement     'SHELXL97 (Sheldrick, 2008)'
_computing_molecular_graphics     'Ortep-3 for Windows (Farrugia, 1997)'
_computing_publication_material
                                   'WinGX publication routines (Farrugia, 1999)'
loop_
    _atom_site_type_symbol
    _atom_site_label
    _atom_site_fract_x
    _atom_site_fract_y
    _atom_site_fract_z
    _atom_site_U_iso_or_equiv
    _atom_site_adp_type
    _atom_site_calc_flag
    _atom_site_refinement_flags
    _atom_site_occupancy
    _atom_site_disorder_assembly
    _atom_site_disorder_group
    C C1 0.3090(6) 0.9178(6) -0.2016(4) 0.0461(12) Uani d . 1 . .
    C C2 0.2104(7) 0.7832(7) -0.1959(4) 0.0533(14) Uani d . 1 . .
    H H2 0.2401 0.7201 -0.1345 0.064 Uiso calc R 1 . .
    C C3 0.0666(8) 0.7396(7) -0.2805(4) 0.0542(13) Uani d . 1 . .
    H H3 0.0017 0.6469 -0.2758 0.065 Uiso calc R 1 . .
    C C4 0.0191(7) 0.8310(7) -0.3707(4) 0.0505(13) Uani d . 1 . .
    H H4 -0.0787 0.8012 -0.4268 0.061 Uiso calc R 1 . .
    C C5 0.1151(7) 0.9660(7) -0.3783(4) 0.0530(14) Uani d . 1 . .
    H H5 0.0838 1.0293 -0.4394 0.064 Uiso calc R 1 . .
    C C6 0.2616(7) 1.0081(7) -0.2929(5) 0.0571(14) Uani d . 1 . .
    H H6 0.3285 1.0998 -0.2983 0.069 Uiso calc R 1 . .
    C C7 0.4712(7) 0.9574(7) -0.1086(5) 0.0613(16) Uani d . 1 . .
    H H7 0.4519 0.8924 -0.0451 0.074 Uiso calc R 1 . .
    O O8 0.4713(6) 1.1060(5) -0.0726(3) 0.0631(11) Uani d . 1 . .
    H H8 0.347(10) 1.118(8) -0.071(5) 0.076 Uiso d . 1 . .
    C C9 0.6694(6) 0.9180(6) -0.1428(3) 0.0378(10) Uani d . 1 . .
    H H9A 0.6796 0.8079 -0.1485 0.045 Uiso calc R 1 . .
    H H9B 0.6782 0.9604 -0.2159 0.045 Uiso calc R 1 . .
    N N10 0.8347(5) 0.9736(5) -0.0668(3) 0.0369(9) Uani d . 1 . .
    H H10 0.876(8) 1.060(7) -0.072(4) 0.052(17) Uiso d . 1 . .
    C C11 0.9310(5) 0.8900(5) 0.0159(3) 0.0309(9) Uani d . 1 . .
    O O12 0.8885(4) 0.7545(3) 0.0342(2) 0.0365(7) Uani d . 1 . .
    N N13 1.0818(5) 0.9640(5) 0.0765(3) 0.0345(8) Uani d . 1 . .
    H H13 1.108(7) 1.048(7) 0.060(4) 0.036(14) Uiso d . 1 . .
    C C14 1.2036(6) 0.9091(5) 0.1709(3) 0.0305(9) Uani d . 1 . .
    C C15 1.3978(6) 0.9599(5) 0.1905(3) 0.0351(10) Uani d . 1 . .
    H H15 1.4482 1.0223 0.1387 0.042 Uiso calc R 1 . .
    C C16 1.5166(6) 0.9188(5) 0.2859(3) 0.0349(10) Uani d . 1 . .
    H H16 1.6459 0.9546 0.2983 0.042 Uiso calc R 1 . .
    C C17 1.4460(6) 0.8252(5) 0.3630(3) 0.0345(10) Uani d . 1 . .
    C C18 1.2540(6) 0.7706(6) 0.3442(3) 0.0383(10) Uani d . 1 . .
    H H18 1.2069 0.705 0.3951 0.046 Uiso calc R 1 . .
    C C19 1.1310(6) 0.8140(5) 0.2487(3) 0.0369(10) Uani d . 1 . .
    H H19 1.001 0.7795 0.237 0.044 Uiso calc R 1 . .
    O O20 1.5764(4) 0.7926(4) 0.4554(2) 0.0435(9) Uani d . 1 . .
    C C21 1.5099(8) 0.6908(7) 0.5350(4) 0.0520(13) Uani d . 1 . .
    H H21A 1.6131 0.6768 0.5954 0.078 Uiso calc R 1 . .
    H H21B 1.4764 0.5942 0.5005 0.078 Uiso calc R 1 . .
    H H21C 1.3954 0.7331 0.5626 0.078 Uiso calc R 1 . .
loop_
    _atom_site_aniso_label
    _atom_site_aniso_U_11
    _atom_site_aniso_U_22
    _atom_site_aniso_U_33
    _atom_site_aniso_U_12
    _atom_site_aniso_U_13
    _atom_site_aniso_U_23
    C1 0.029(2) 0.051(3) 0.057(3) 0.014(2) 0.0003(18) -0.010(3)
    C2 0.045(3) 0.067(4) 0.048(2) 0.015(3) 0.010(2) 0.003(3)
    C3 0.042(3) 0.054(3) 0.069(3) -0.007(2) 0.016(2) 0.004(3)
    C4 0.029(2) 0.071(4) 0.049(2) -0.004(2) -0.0010(18) -0.006(3)
    C5 0.041(3) 0.062(4) 0.056(3) 0.013(3) 0.008(2) 0.014(3)
    C6 0.035(3) 0.044(3) 0.094(4) 0.000(2) 0.015(3) -0.002(3)
    C7 0.044(3) 0.070(4) 0.067(3) 0.006(3) -0.002(2) -0.025(3)
    O8 0.0414(18) 0.065(3) 0.080(2) 0.0104(19) -0.0049(17) -0.033(2)
    C9 0.029(2) 0.040(3) 0.042(2) 0.0025(19) -0.0037(16) -0.006(2)
    N10 0.0314(19) 0.034(2) 0.0427(19) -0.0011(17) -0.0043(14) -0.0009(18)
    C11 0.0236(18) 0.033(2) 0.0371(19) 0.0026(17) 0.0090(15) -0.0025(19)
    O12 0.0340(15) 0.0310(18) 0.0438(15) -0.0032(13) 0.0016(11) -0.0008(13)
    N13 0.0353(19) 0.031(2) 0.0355(17) -0.0055(17) -0.0031(14) 0.0057(17)
    C14 0.030(2) 0.030(2) 0.0311(18) -0.0019(18) 0.0014(15) -0.0015(18)
    C15 0.037(2) 0.037(3) 0.0305(18) -0.006(2) 0.0044(15) -0.0015(19)
    C16 0.031(2) 0.039(3) 0.0342(19) -0.0056(19) 0.0017(15) -0.0048(19)
    C17 0.039(2) 0.035(2) 0.0292(18) 0.004(2) 0.0013(16) -0.0045(19)
    C18 0.038(2) 0.043(3) 0.0347(19) -0.005(2) 0.0052(16) 0.007(2)
    C19 0.029(2) 0.040(3) 0.041(2) -0.0039(19) 0.0045(16) 0.000(2)
    O20 0.0412(17) 0.049(2) 0.0375(15) -0.0036(15) -0.0045(12) 0.0146(15)
    C21 0.049(3) 0.065(4) 0.041(2) -0.003(3) -0.001(2) 0.021(2)
_geom_special_details
;
All s.u.'s (except the s.u. in the dihedral angle between two l.s. planes) are
estimated using the full covariance matrix. The cell s.u.'s are taken into
account individually in the estimation of s.u.'s in distances, angles and
torsion angles; correlations between s.u.'s in cell parameters are only used
when they are defined by crystal symmetry. An approximate (isotropic)
treatment of cell s.u.'s is used for estimating s.u.'s involving l.s. planes.
;
loop_
    _geom_bond_atom_site_label_1
    _geom_bond_atom_site_label_2
    _geom_bond_site_symmetry_2
    _geom_bond_distance
    _geom_bond_publ_flag
    C1 C2 . 1.363(8) ?
    C1 C6 . 1.369(7) ?
    C1 C7 . 1.520(7) ?
    C2 C3 . 1.384(7) ?
    C2 H2 . 0.93 ?
    C3 C4 . 1.364(8) ?
    C3 H3 . 0.93 ?
    C4 C5 . 1.361(8) ?
    C4 H4 . 0.93 ?
    C5 C6 . 1.398(7) ?
    C5 H5 . 0.93 ?
    C6 H6 . 0.93 ?
    C7 O8 . 1.374(7) ?
    C7 C9 . 1.501(7) ?
    C7 H7 . 0.98 ?
    O8 H8 . 0.86(7) ?
    C9 N10 . 1.450(5) ?
    C9 H9A . 0.97 ?
    C9 H9B . 0.97 ?
    N10 C11 . 1.347(5) ?
    N10 H10 . 0.81(6) ?
    C11 O12 . 1.249(5) ?
    C11 N13 . 1.354(5) ?
    N13 C14 . 1.415(5) ?
    N13 H13 . 0.79(5) ?
    C14 C15 . 1.389(5) ?
    C14 C19 . 1.395(6) ?
    C15 C16 . 1.377(6) ?
    C15 H15 . 0.93 ?
    C16 C17 . 1.375(6) ?
    C16 H16 . 0.93 ?
    C17 O20 . 1.374(4) ?
    C17 C18 . 1.385(6) ?
    C18 C19 . 1.398(6) ?
    C18 H18 . 0.93 ?
    C19 H19 . 0.93 ?
    O20 C21 . 1.429(6) ?
    C21 H21A . 0.96 ?
    C21 H21B . 0.96 ?
    C21 H21C . 0.96 ?
loop_
    _geom_angle_atom_site_label_1
    _geom_angle_atom_site_label_2
    _geom_angle_atom_site_label_3
    _geom_angle_site_symmetry_1
    _geom_angle_site_symmetry_3
    _geom_angle
    _geom_angle_publ_flag
    C2 C1 C6 . . 118.2(4) ?
    C2 C1 C7 . . 118.5(5) ?
    C6 C1 C7 . . 123.2(5) ?
    C1 C2 C3 . . 120.7(5) ?
    C1 C2 H2 . . 119.7 ?
    C3 C2 H2 . . 119.7 ?
    C4 C3 C2 . . 120.7(5) ?
    C4 C3 H3 . . 119.6 ?
    C2 C3 H3 . . 119.6 ?
    C5 C4 C3 . . 119.8(5) ?
    C5 C4 H4 . . 120.1 ?
    C3 C4 H4 . . 120.1 ?
    C4 C5 C6 . . 119.0(5) ?
    C4 C5 H5 . . 120.5 ?
    C6 C5 H5 . . 120.5 ?
    C1 C6 C5 . . 121.6(5) ?
    C1 C6 H6 . . 119.2 ?
    C5 C6 H6 . . 119.2 ?
    O8 C7 C9 . . 109.9(5) ?
    O8 C7 C1 . . 115.1(4) ?
    C9 C7 C1 . . 109.8(4) ?
    O8 C7 H7 . . 107.2 ?
    C9 C7 H7 . . 107.2 ?
    C1 C7 H7 . . 107.2 ?
    C7 O8 H8 . . 100(5) ?
    N10 C9 C7 . . 113.6(4) ?
    N10 C9 H9A . . 108.8 ?
    C7 C9 H9A . . 108.8 ?
    N10 C9 H9B . . 108.8 ?
    C7 C9 H9B . . 108.8 ?
    H9A C9 H9B . . 107.7 ?
    C11 N10 C9 . . 124.1(4) ?
    C11 N10 H10 . . 115(4) ?
    C9 N10 H10 . . 121(4) ?
    O12 C11 N10 . . 123.2(4) ?
    O12 C11 N13 . . 122.4(4) ?
    N10 C11 N13 . . 114.4(4) ?
    C11 N13 C14 . . 127.5(4) ?
    C11 N13 H13 . . 119(3) ?
    C14 N13 H13 . . 113(3) ?
    C15 C14 C19 . . 119.0(3) ?
    C15 C14 N13 . . 118.8(4) ?
    C19 C14 N13 . . 122.0(3) ?
    C16 C15 C14 . . 120.7(4) ?
    C16 C15 H15 . . 119.7 ?
    C14 C15 H15 . . 119.7 ?
    C17 C16 C15 . . 120.7(4) ?
    C17 C16 H16 . . 119.7 ?
    C15 C16 H16 . . 119.7 ?
    O20 C17 C16 . . 115.8(4) ?
    O20 C17 C18 . . 124.5(4) ?
    C16 C17 C18 . . 119.7(3) ?
    C17 C18 C19 . . 120.1(4) ?
    C17 C18 H18 . . 120 ?
    C19 C18 H18 . . 120 ?
    C14 C19 C18 . . 119.8(4) ?
    C14 C19 H19 . . 120.1 ?
    C18 C19 H19 . . 120.1 ?
    C17 O20 C21 . . 117.1(3) ?
    O20 C21 H21A . . 109.5 ?
    O20 C21 H21B . . 109.5 ?
    H21A C21 H21B . . 109.5 ?
    O20 C21 H21C . . 109.5 ?
    H21A C21 H21C . . 109.5 ?
    H21B C21 H21C . . 109.5 ?
loop_
    _geom_hbond_atom_site_label_D
    _geom_hbond_atom_site_label_H
    _geom_hbond_atom_site_label_A
    _geom_hbond_site_symmetry_A
    _geom_hbond_distance_DH
    _geom_hbond_distance_HA
    _geom_hbond_distance_DA
    _geom_hbond_angle_DHA
    O8 H8 O12 2_655 0.86(7) 2.09(7) 2.863(5) 150(6)
    N10 H10 O12 2_755 0.81(6) 2.35(6) 3.098(5) 153(5)
    N13 H13 O12 2_755 0.79(5) 2.14(5) 2.898(5) 161(4)
