# Supplementary material for: 1-(2-Hy­droxy-2-phenyl­eth­yl)-3-(4-meth­oxy­phen­yl)urea
Source: Acta Crystallogr Sect E Struct Rep Online. 2011 Sep 14;67(Pt 10):o2632. doi: 10.1107/S1600536811036464 (PMC3201395; doi:10.1107/S1600536811036464)
Supplement: Supplementary file 2 [file e-67-o2632-Isup2.hkl]

#
# h,k,l, Fc-squared, Fo-squared, sigma(Fo-squared) and status flag
#
data_I
_shelx_title ' [C16 H18 N2 O3] in P2(1)'
_shelx_refln_list_code          4
_shelx_F_calc_maximum      101.62
_exptl_crystal_F_000       304.00
_reflns_d_resolution_high  0.8255
 
loop_
 _symmetry_equiv_pos_as_xyz
 'x, y, z'
 '-x, y+1/2, -z'
 
_cell_length_a     6.8120
_cell_length_b     8.7659
_cell_length_c    12.1393
_cell_angle_alpha  90.000
_cell_angle_beta   97.009
_cell_angle_gamma  90.000
 
_shelx_F_squared_multiplier     1.000
 
loop_
 _refln_index_h
 _refln_index_k
 _refln_index_l
 _refln_F_squared_calc
 _refln_F_squared_meas
 _refln_F_squared_sigma
 _refln_observed_status
   1  -4   0      328.61      323.84      3.59 o
   2  -4   0      101.71      114.39      2.57 o
   3  -4   0       32.75       38.11      1.96 o
   1  -3   0       14.75       18.62      1.05 o
   2  -3   0       21.20       29.92      1.45 o
   3  -3   0      199.48      218.03      3.80 o
   4  -3   0       86.61       90.36      2.21 o
   0  -2   0     5247.10     5104.52     16.08 o
   1  -2   0      333.26      341.51      7.24 o
   2  -2   0       77.83       94.14      7.01 o
   3  -2   0       17.94       17.80      0.90 o
   4  -2   0       36.64       40.07      1.58 o
   5  -2   0       23.27       29.52      1.30 o
   1  -1   0     1461.90     1403.48     79.38 o
   2  -1   0      251.59      240.08     10.38 o
   3  -1   0      426.17      417.17     14.44 o
   4  -1   0        6.32        8.31      0.74 o
   5  -1   0      134.37      124.49      3.22 o
   6  -1   0       51.79       55.20      1.40 o
   1   0   0      112.03      130.08      9.03 o
   2   0   0     1149.30     1299.97    132.61 o
   3   0   0      826.38      991.63     41.07 o
   4   0   0        5.84        9.48      0.61 o
   5   0   0      200.12      206.67      2.15 o
   6   0   0        7.68        6.69      0.87 o
   7   0   0        3.91        5.72      2.50 o
   1   1   0     1460.88     1371.75     96.19 o
   2   1   0      251.64      232.97     15.69 o
   3   1   0      425.91      409.65     16.36 o
   4   1   0        6.25        8.50      0.76 o
   5   1   0      134.16      132.23      3.95 o
   6   1   0       51.71       50.06      2.27 o
   7   1   0       12.69       13.41      1.11 o
   8   1   0        6.15        6.34      2.79 o
   0   2   0     5249.08     4274.73    460.93 o
   1   2   0      332.90      320.96     10.45 o
   2   2   0       77.91       92.80      2.71 o
   3   2   0       17.93       19.38      2.12 o
   4   2   0       36.83       41.66      2.49 o
   5   2   0       23.19       27.32      1.78 o
   6   2   0       30.37       41.33      3.02 o
   7   2   0        5.35        8.37      1.22 o
   8   2   0       14.00       14.05      2.86 o
   1   3   0       14.81       19.87      1.18 o
   2   3   0       21.16       25.14      1.48 o
   3   3   0      199.58      199.40     12.83 o
   4   3   0       86.75       88.80      4.55 o
   5   3   0       40.85       43.53      1.90 o
   6   3   0        6.91        4.00      1.49 o
   7   3   0       62.58       68.26      2.18 o
   0   4   0      781.25      726.96     43.95 o
   1   4   0      329.39      276.01      6.33 o
   2   4   0      101.84       97.08      3.77 o
   3   4   0       32.72       41.63      3.38 o
   4   4   0       91.19       85.24      1.78 o
   5   4   0       74.85       68.69      3.03 o
   6   4   0       81.91       83.94      2.66 o
   7   4   0       63.78       57.32      3.37 o
   1   5   0       23.62       37.80      1.34 o
   2   5   0       30.75       25.59      4.96 o
   3   5   0        2.95        9.16      1.39 o
   4   5   0       72.39       74.15      9.94 o
   5   5   0       40.27       39.75      1.42 o
   6   5   0       14.06       15.24      1.70 o
   7   5   0        8.50       10.24      3.01 o
   0   6   0      728.15      644.45     16.45 o
   1   6   0       24.57       19.88      2.68 o
   2   6   0       14.38       11.83      1.33 o
   3   6   0       44.99       49.78      1.32 o
   4   6   0       24.24       23.43      1.29 o
   5   6   0       28.22       24.59      1.30 o
   6   6   0        0.48        0.43      0.88 o
   1   7   0        9.64        9.72      1.01 o
   2   7   0       29.41       32.15      1.69 o
   3   7   0      274.28      271.08     14.15 o
   4   7   0       13.33       15.40      1.54 o
   5   7   0        4.80        4.11      0.95 o
   6   7   0       18.06       20.14      1.91 o
   0   8   0        7.34        7.87      1.30 o
   1   8   0       68.08       67.11     12.27 o
   2   8   0       68.16       63.27      6.42 o
   3   8   0        6.26        5.66      1.19 o
   4   8   0       16.25       18.18      1.22 o
   5   8   0        1.79        0.76      0.77 o
   1   9   0        6.89        5.66      1.13 o
   2   9   0       31.83       33.05      2.17 o
   3   9   0      111.66       98.19     12.27 o
   4   9   0        6.84        6.22      1.14 o
   0  10   0        3.78        1.80      1.23 o
   1  10   0       21.98       24.05      2.98 o
   2  10   0        4.30        4.38      1.29 o
   1  -5   1      108.10      112.40      2.64 o
  -3  -4   1       18.67       26.77      1.70 o
  -2  -4   1       57.98       62.50      2.16 o
  -1  -4   1       72.58       74.73      1.88 o
   0  -4   1      464.69      453.52      4.31 o
   1  -4   1      347.90      365.57      4.20 o
   2  -4   1       56.83       52.49      1.99 o
   3  -4   1       94.85      101.61      3.57 o
  -4  -3   1       44.21       56.47      2.39 o
  -3  -3   1       72.91       99.38      2.61 o
  -2  -3   1       49.93       65.31     11.52 o
  -1  -3   1       56.06       67.27      1.63 o
   0  -3   1      374.22      398.31      3.66 o
   1  -3   1       31.41       27.57      1.30 o
   2  -3   1      503.01      563.46      5.36 o
   3  -3   1      412.06      499.69     16.74 o
   4  -3   1      178.60      176.23      5.58 o
   5  -3   1      133.58      132.94      4.49 o
  -5  -2   1       41.85       43.15      1.84 o
  -4  -2   1      111.53      124.79      2.49 o
  -3  -2   1       91.80      107.88     10.11 o
  -2  -2   1      695.83      668.84     31.26 o
  -1  -2   1     1330.88     1242.36     42.89 o
   0  -2   1     2352.79     1974.51      6.85 o
   1  -2   1      598.62      508.36      3.98 o
   2  -2   1      263.33      288.88      3.59 o
   3  -2   1      199.46      221.02     12.06 o
   4  -2   1       37.88       35.74      1.50 o
   5  -2   1       45.15       42.35      1.87 o
   6  -2   1       84.84       83.79      4.09 o
  -5  -1   1        1.37        2.26      0.72 o
  -4  -1   1       66.13       63.03      1.92 o
  -3  -1   1      359.00      372.54      8.79 o
  -2  -1   1     1689.30     1578.35     95.41 o
  -1  -1   1       75.53       92.37     11.77 o
   0  -1   1      202.16      206.66      1.81 o
   1  -1   1     1019.41     1060.34      4.96 o
   2  -1   1      261.22      271.06     11.72 o
   3  -1   1      503.60      535.84     16.78 o
   4  -1   1      249.75      241.11      7.31 o
   5  -1   1      193.33      192.91      2.66 o
   6  -1   1       32.78       35.76      1.25 o
   7  -1   1       21.65       22.75      3.12 o
  -6   0   1       25.40       22.14      1.07 o
  -5   0   1      394.31      364.73      9.19 o
  -4   0   1      389.07      445.18     18.31 o
  -3   0   1      120.26      162.76      4.04 o
  -2   0   1       87.03       92.27     11.85 o
  -1   0   1      876.13      841.55     72.95 o
   0   0   1     1136.26      880.76    104.07 o
   1   0   1      575.00      535.17     32.24 o
   2   0   1       58.62       50.82      2.18 o
   3   0   1      107.94      122.27      4.01 o
   4   0   1       15.40       10.61      0.61 o
   5   0   1        0.14        0.52      0.33 o
   6   0   1        0.11       -0.14      0.46 o
   7   0   1        9.11        9.17      1.56 o
  -7   1   1       17.84       15.30      1.70 o
  -6   1   1       46.26       36.50      1.54 o
  -5   1   1        1.35        0.32      0.50 o
  -4   1   1       66.21       65.81      4.51 o
  -3   1   1      358.96      387.86     16.20 o
  -2   1   1     1691.20     1598.64     55.24 o
  -1   1   1       75.57       94.05      5.49 o
   0   1   1      201.91      179.74      1.67 o
   1   1   1     1019.97      963.48     86.95 o
   2   1   1      260.91      258.28     14.56 o
   3   1   1      504.30      533.21     45.12 o
   4   1   1      249.84      240.37      9.79 o
   5   1   1      193.44      188.42      2.48 o
   6   1   1       32.70       30.43      1.26 o
   7   1   1       21.63       18.55      1.19 o
   8   1   1       21.30       20.00      3.19 o
  -8   2   1       26.47       19.20      3.12 o
  -7   2   1       44.19       43.09      1.82 o
  -6   2   1      131.30      134.28      5.92 o
  -5   2   1       41.99       42.20      2.27 o
  -4   2   1      111.52      121.28      5.67 o
  -3   2   1       91.88      103.26      3.26 o
  -2   2   1      695.40      643.55     25.36 o
  -1   2   1     1330.34     1219.25     47.79 o
   0   2   1     2351.18     1737.74     80.54 o
   1   2   1      597.50      546.77     49.94 o
   2   2   1      263.08      275.66     14.00 o
   3   2   1      199.32      220.86     13.08 o
   4   2   1       37.82       37.24      2.97 o
   5   2   1       45.15       38.53      1.41 o
   6   2   1       84.80       73.88      1.74 o
   7   2   1       15.33       15.33      1.18 o
  -7   3   1       22.03       20.83      1.96 o
  -6   3   1        0.61        0.59      0.86 o
  -5   3   1       37.17       35.58      1.28 o
  -4   3   1       44.38       51.35      2.14 o
  -3   3   1       72.98       92.44      4.74 o
  -2   3   1       49.71       60.28      1.67 o
  -1   3   1       56.07       59.17      4.03 o
   0   3   1      374.26      337.58      4.35 o
   1   3   1       31.44       31.21      2.90 o
   2   3   1      502.62      526.82     24.02 o
   3   3   1      411.90      471.85     18.88 o
   4   3   1      178.73      172.80      9.98 o
   5   3   1      133.39      126.30      3.86 o
   6   3   1       13.36       10.46      1.30 o
   7   3   1      113.00      103.11      2.18 o
  -7   4   1        8.43        7.89      1.74 o
  -6   4   1       40.11       40.40      2.40 o
  -5   4   1       17.48       18.65      2.61 o
  -4   4   1       63.39       54.04      3.88 o
  -3   4   1       18.62       24.46      1.47 o
  -2   4   1       57.95       57.27      5.49 o
  -1   4   1       72.41       60.43      5.10 o
   0   4   1      464.45      410.61     17.62 o
   1   4   1      347.79      307.51      9.76 o
   2   4   1       56.91       62.15      8.85 o
   3   4   1       94.90      101.28      5.48 o
   4   4   1       39.39       38.26      1.16 o
   5   4   1       20.16       17.60      1.88 o
   6   4   1      127.13      118.00      3.00 o
   7   4   1        3.36        6.48      1.76 o
  -7   5   1       24.45       22.33      2.37 o
  -6   5   1       48.94       47.01      1.93 o
  -5   5   1       32.95       38.71      2.47 o
  -4   5   1      184.09      185.57     15.24 o
  -3   5   1        0.68        1.49      0.60 o
  -2   5   1      126.68      140.22      4.15 o
  -1   5   1       26.37       26.82      2.00 o
   0   5   1       22.26       31.36      4.28 o
   1   5   1      108.14      106.19      4.90 o
   2   5   1       65.27       64.02      5.00 o
   3   5   1      162.43      167.40      5.03 o
   4   5   1        5.29        9.54      1.86 o
   5   5   1      104.64       92.99      4.29 o
   6   5   1        7.72        7.66      1.49 o
   7   5   1        5.29        6.68      2.25 o
  -6   6   1       31.07       30.30      1.77 o
  -5   6   1       14.76       16.88      1.57 o
  -4   6   1       15.06       15.20      1.08 o
  -3   6   1      144.56      156.17      9.16 o
  -2   6   1       19.54       18.69      3.13 o
  -1   6   1        5.99        7.55      2.01 o
   0   6   1      255.27      212.19     15.78 o
   1   6   1       20.58       21.70      3.37 o
   2   6   1       39.33       41.12      1.49 o
   3   6   1      121.26      126.02     10.61 o
   4   6   1        2.37        2.49      0.71 o
   5   6   1       12.69       15.46      1.33 o
   6   6   1       35.29       31.89      3.04 o
  -6   7   1        5.55        5.15      1.41 o
  -5   7   1       20.98       24.56      1.37 o
  -4   7   1      147.30      145.95     11.78 o
  -3   7   1       73.82       87.77     12.34 o
  -2   7   1        5.82        5.08      1.39 o
  -1   7   1       16.99       16.22      1.23 o
   0   7   1       36.50       38.38      2.76 o
   1   7   1       18.58       19.35      3.47 o
   2   7   1        4.57        8.27      1.07 o
   3   7   1      135.13      120.07      4.43 o
   4   7   1        1.86        1.25      0.64 o
   5   7   1       15.21       15.30      1.41 o
   6   7   1       16.74       18.12      2.05 o
  -5   8   1        4.62        4.21      1.14 o
  -4   8   1        1.47        0.99      0.69 o
  -3   8   1       44.86       43.89      1.99 o
  -2   8   1       12.32       14.38      1.25 o
  -1   8   1       18.24       18.21      2.68 o
   0   8   1       49.20       44.81      3.41 o
   1   8   1       34.03       32.21      3.72 o
   2   8   1       70.76       70.14     13.57 o
   3   8   1       26.36       26.60      2.82 o
   4   8   1        2.10        2.02      0.74 o
   5   8   1        2.35        3.17      1.09 o
  -4   9   1       18.84       21.66      1.39 o
  -3   9   1       44.45       40.94      6.77 o
  -2   9   1        8.49       11.13      2.23 o
  -1   9   1       14.92       15.00      1.77 o
   0   9   1        4.52        3.58      0.89 o
   1   9   1       19.48       19.11      2.80 o
   2   9   1       49.58       41.48      3.63 o
   3   9   1       40.07       36.42      2.90 o
   4   9   1       11.21       10.69      1.27 o
  -2  10   1        4.26        1.10      0.75 o
  -1  10   1        9.49       15.21      2.33 o
   0  10   1       10.52       11.51      2.05 o
   1  10   1        6.65        7.58      1.44 o
   2  10   1       22.96       21.55      3.45 o
  -1  -5   2      303.09      334.24      4.42 o
   0  -5   2       13.29        5.87      1.23 o
   1  -5   2       46.28       44.70      2.03 o
   2  -5   2       57.06       53.10      2.32 o
  -2  -4   2        7.03        9.74      1.20 o
  -1  -4   2      988.80     1061.86      7.14 o
   0  -4   2        8.73       12.24      1.27 o
   1  -4   2        6.72       13.51      1.34 o
   2  -4   2       73.36       86.43      4.15 o
   3  -4   2      336.75      319.12      8.40 o
   4  -4   2       47.75       58.86      2.09 o
  -3  -3   2      458.92      487.67     58.72 o
  -2  -3   2      172.92      169.82      2.93 o
  -1  -3   2      410.03      375.17      3.95 o
   0  -3   2      552.72      537.34      4.67 o
   1  -3   2      251.98      227.96      3.30 o
   2  -3   2      152.12      168.31      9.91 o
   3  -3   2       28.42       32.35      1.40 o
   4  -3   2       10.47       10.44      1.23 o
   5  -3   2       83.57       92.47      2.65 o
  -4  -2   2       63.68       57.93      2.05 o
  -3  -2   2      276.55      269.65     11.27 o
  -2  -2   2      333.98      292.69     22.30 o
  -1  -2   2     6975.96     6668.40     27.57 o
   0  -2   2      620.84      596.49      4.31 o
   1  -2   2      144.57      120.08      2.21 o
   2  -2   2      435.75      468.78     38.32 o
   3  -2   2       21.70       23.93      1.50 o
   4  -2   2       31.03       30.75      1.49 o
   5  -2   2       40.41       43.46      1.94 o
   6  -2   2       88.12      104.35      3.60 o
  -5  -1   2       12.85       18.49      0.82 o
  -4  -1   2       90.81      101.89      3.32 o
  -3  -1   2      410.83      417.20     25.03 o
  -2  -1   2     1804.27     1888.96    125.12 o
  -1  -1   2    10325.93    10514.65   1045.50 o
   0  -1   2      128.71      118.32      9.22 o
   1  -1   2      459.34      446.06      3.55 o
   2  -1   2       96.74      102.40      3.37 o
   3  -1   2      523.67      559.55     10.97 o
   4  -1   2       24.58       24.24      0.96 o
   5  -1   2       85.74       89.22      2.65 o
   6  -1   2      163.59      169.36      2.67 o
   7  -1   2        0.96        0.36      1.38 o
  -6   0   2       19.00       12.11      1.40 o
  -5   0   2      186.19      185.06      5.81 o
  -4   0   2        2.45        3.73      0.71 o
  -3   0   2       22.77       20.23      1.10 o
  -2   0   2     2910.90     2733.82    122.66 o
  -1   0   2      363.50      422.62     26.71 o
   0   0   2        4.40        8.13      0.35 o
   1   0   2      376.04      345.25     20.37 o
   2   0   2      454.73      437.90     19.38 o
   3   0   2      803.45      783.04     28.73 o
   4   0   2      280.88      297.26     11.53 o
   5   0   2       14.61       14.83      0.91 o
   6   0   2       98.51       90.51      2.15 o
   7   0   2        0.00        0.11      0.44 o
  -6   1   2       53.58       53.35      2.24 o
  -5   1   2       12.84       15.92      1.27 o
  -4   1   2       90.83       99.74      3.80 o
  -3   1   2      410.50      411.69      9.66 o
  -2   1   2     1804.74     1807.57    115.88 o
  -1   1   2    10326.86    10514.33    353.51 o
   0   1   2      128.47      124.61      1.59 o
   1   1   2      459.07      432.88     23.73 o
   2   1   2       96.75       93.96      3.10 o
   3   1   2      523.40      520.88     16.79 o
   4   1   2       24.47       25.57      1.18 o
   5   1   2       85.60       85.31      1.58 o
   6   1   2      163.34      162.84      2.33 o
   7   1   2        0.96        0.83      0.48 o
  -7   2   2       47.44       53.03      3.73 o
  -6   2   2       22.63       19.73      1.79 o
  -5   2   2        1.78        0.63      0.54 o
  -4   2   2       63.96       53.69      2.21 o
  -3   2   2      276.34      264.55      9.79 o
  -2   2   2      333.76      296.02      7.22 o
  -1   2   2     6977.09     7180.30    214.61 o
   0   2   2      620.10      550.02      4.17 o
   1   2   2      144.66      101.28      2.06 o
   2   2   2      435.89      429.63     25.23 o
   3   2   2       21.72       18.30      0.82 o
   4   2   2       31.05       27.03      1.01 o
   5   2   2       40.30       38.18      1.23 o
   6   2   2       88.31       83.96      1.98 o
   7   2   2        9.32       10.02      1.11 o
  -7   3   2        6.36        6.09      2.57 o
  -6   3   2       74.49       76.08      2.16 o
  -5   3   2       59.86       50.49      2.09 o
  -4   3   2       19.74       22.85      0.99 o
  -3   3   2      459.02      457.70      9.54 o
  -2   3   2      173.21      174.08      8.55 o
  -1   3   2      410.87      399.31     11.84 o
   0   3   2      553.02      474.35     13.02 o
   1   3   2      252.24      238.58     27.62 o
   2   3   2      152.55      156.66      5.66 o
   3   3   2       28.50       36.22      2.96 o
   4   3   2       10.46       12.70      1.38 o
   5   3   2       83.53       77.04      1.87 o
   6   3   2      187.66      183.18      2.55 o
   7   3   2       18.71       18.84      1.29 o
  -7   4   2       11.31       12.77      1.86 o
  -6   4   2        1.21        3.24      1.13 o
  -5   4   2        7.70        8.62      1.02 o
  -4   4   2       72.55       72.69      2.47 o
  -3   4   2       34.51       34.58      1.03 o
  -2   4   2        7.05       25.95      3.16 o
  -1   4   2      988.24      936.66     35.71 o
   0   4   2        8.81       10.04      0.58 o
   1   4   2        6.68       10.28      0.70 o
   2   4   2       73.42       81.07      1.77 o
   3   4   2      336.61      334.57     22.80 o
   4   4   2       47.82       50.41      1.27 o
   5   4   2        5.97       10.49      1.31 o
   6   4   2       31.64       37.31      1.65 o
   7   4   2        7.29        9.74      1.17 o
  -7   5   2        2.41        1.00      1.02 o
  -6   5   2       26.56       19.86      1.46 o
  -5   5   2       54.43       56.85      2.84 o
  -4   5   2      223.51      212.15     11.72 o
  -3   5   2       77.32       71.89      5.05 o
  -2   5   2       59.62       64.11      1.81 o
  -1   5   2      303.24      277.65     17.66 o
   0   5   2       13.30        7.86      0.78 o
   1   5   2       46.28       42.77      1.42 o
   2   5   2       56.97       52.12      3.26 o
   3   5   2       37.78       47.51      4.39 o
   4   5   2      130.03      123.00      2.37 o
   5   5   2       39.57       34.62      1.73 o
   6   5   2       94.66       90.62      4.58 o
   7   5   2        2.49        2.06      1.38 o
  -6   6   2        7.71        7.08      1.46 o
  -5   6   2       16.59       23.28      1.31 o
  -4   6   2       61.92       61.22      1.59 o
  -3   6   2       21.75       20.22      1.32 o
  -2   6   2       34.28       37.78      1.30 o
  -1   6   2        7.55        7.33      0.84 o
   0   6   2        0.08        4.38      0.66 o
   1   6   2       72.44       70.61      8.30 o
   2   6   2       47.74       52.75      1.93 o
   3   6   2       81.76       92.37      7.76 o
   4   6   2       12.20       11.88      0.99 o
   5   6   2       10.53       10.88      1.37 o
   6   6   2       28.66       28.54      2.75 o
  -6   7   2        5.12        4.30      1.42 o
  -5   7   2       30.03       27.33      1.56 o
  -4   7   2       94.40       95.53      3.95 o
  -3   7   2       45.04       44.30      1.41 o
  -2   7   2       55.88       55.85      3.14 o
  -1   7   2       41.89       35.49      3.55 o
   0   7   2       62.09       58.94      5.09 o
   1   7   2       54.61       48.78      5.21 o
   2   7   2       24.91       30.67      2.92 o
   3   7   2       86.96       80.34      8.09 o
   4   7   2       24.91       20.21      1.37 o
   5   7   2       16.29       19.21      1.58 o
  -5   8   2        6.30       10.29      1.25 o
  -4   8   2       99.01       98.65      7.37 o
  -3   8   2       15.56       20.71      1.24 o
  -2   8   2        5.91        4.66      1.07 o
  -1   8   2        6.55        2.70      0.81 o
   0   8   2       30.51       28.56      1.89 o
   1   8   2       25.42       25.90      1.80 o
   2   8   2       91.47       81.73      5.65 o
   3   8   2       18.96       23.66      2.73 o
   4   8   2        4.39        5.75      1.16 o
   5   8   2        7.63        8.88      1.48 o
  -4   9   2        8.27        8.14      1.19 o
  -3   9   2       23.72       21.15      2.68 o
  -2   9   2       17.97       19.88      5.05 o
  -1   9   2        4.66        6.86      1.08 o
   0   9   2       17.73       20.60      1.31 o
   1   9   2       18.57       20.31      2.13 o
   2   9   2        6.50        9.19      1.30 o
   3   9   2        2.43        2.51      1.03 o
   4   9   2       10.44        8.95      1.49 o
  -2  10   2       10.60        8.65      1.55 o
  -1  10   2        4.03        2.46      0.79 o
   0  10   2       39.81       44.09      1.74 o
   1  10   2       16.04       18.65      2.69 o
   2  10   2       13.95       11.25      1.91 o
   0  -5   3       98.36      107.08      2.93 o
   1  -5   3      193.65      171.59      3.64 o
   2  -5   3       66.31       73.25      2.02 o
  -3  -4   3       19.08       19.02      1.70 o
  -2  -4   3       96.03      102.66      2.75 o
  -1  -4   3      550.26      539.30      5.58 o
   0  -4   3      216.95      217.92      3.62 o
   1  -4   3       31.14       38.03      1.96 o
   2  -4   3      497.51      549.31     18.31 o
   3  -4   3      113.15      123.27      2.55 o
   4  -4   3       35.90       45.66      4.17 o
  -3  -3   3      362.78      379.27     12.63 o
  -2  -3   3      287.28      268.34      3.91 o
  -1  -3   3      453.14      460.22      4.78 o
   0  -3   3      247.60      261.46      3.62 o
   1  -3   3      367.91      342.32     16.52 o
   2  -3   3      270.84      305.11     15.09 o
   3  -3   3       22.58       18.05      2.01 o
   4  -3   3      133.82      128.99      6.57 o
   5  -3   3      163.08      181.24      3.50 o
  -4  -2   3       44.46       48.67      2.26 o
  -3  -2   3      140.04      141.65      6.41 o
  -2  -2   3      332.53      312.69     16.35 o
  -1  -2   3      262.99      247.30      3.22 o
   0  -2   3       90.52      119.50      8.97 o
   1  -2   3      448.55      388.06     15.92 o
   2  -2   3      907.95      988.39     51.08 o
   3  -2   3      174.12      180.09      6.88 o
   4  -2   3       21.61       35.50      1.60 o
   6  -2   3       13.80       15.26      1.74 o
   7  -2   3       16.82       22.89      3.12 o
  -5  -1   3       43.93       56.75      5.83 o
  -4  -1   3       17.88       17.64      0.99 o
  -3  -1   3      458.47      458.77     19.87 o
  -2  -1   3      545.58      566.17     17.39 o
  -1  -1   3      235.33      187.55     12.32 o
   0  -1   3      802.34      655.30     16.16 o
   1  -1   3       96.91       70.78      6.83 o
   2  -1   3      501.01      501.45     37.13 o
   3  -1   3      232.70      242.30      8.52 o
   4  -1   3       29.35       33.41      1.00 o
   5  -1   3       27.20       27.24      1.13 o
   6  -1   3      218.35      205.35      6.45 o
   7  -1   3        7.06        7.72      2.73 o
  -5   0   3      100.99       95.36      2.85 o
  -4   0   3      116.59      121.63      4.39 o
  -3   0   3      480.68      467.19     25.10 o
  -2   0   3      530.28      463.23     24.24 o
  -1   0   3     3351.53     3421.42    166.64 o
   0   0   3      104.95      106.08      7.87 o
   1   0   3      909.96      875.27     66.08 o
   3   0   3      199.14      208.91     11.30 o
   4   0   3       59.81       77.07      1.93 o
   5   0   3       75.18       72.94      1.72 o
   6   0   3      107.48      141.94      3.15 o
   7   0   3        2.50        2.27      0.75 o
  -6   1   3       65.88       54.95      3.48 o
  -5   1   3       43.91       55.07      2.83 o
  -4   1   3       17.85       20.02      2.37 o
  -3   1   3      458.25      452.41     15.28 o
  -2   1   3      544.85      544.39     23.76 o
  -1   1   3      235.04      197.05      8.44 o
   0   1   3      801.05      819.32     25.61 o
   1   1   3       96.87       78.16      5.27 o
   2   1   3      500.90      491.06     24.05 o
   3   1   3      232.38      242.22     10.00 o
   4   1   3       29.20       31.64      0.97 o
   5   1   3       27.15       28.59      1.14 o
   6   1   3      218.21      223.96      3.29 o
   7   1   3        7.02        7.27      1.07 o
  -6   2   3       19.59       25.45      1.40 o
  -5   2   3       24.71       27.10      2.65 o
  -4   2   3       44.37       46.68      3.55 o
  -3   2   3      140.30      133.78      4.32 o
  -2   2   3      332.05      302.86     11.60 o
  -1   2   3      263.27      297.35      7.39 o
   0   2   3       90.60      118.40      2.08 o
   1   2   3      448.66      404.06     37.37 o
   2   2   3      908.37     1019.11     45.15 o
   3   2   3      174.08      152.66      4.42 o
   4   2   3       21.54       27.24      0.95 o
   5   2   3       58.14       64.97      1.80 o
   6   2   3       13.85       13.84      1.26 o
   7   2   3       16.88       17.38      1.25 o
  -7   3   3        8.14        8.51      2.79 o
  -6   3   3       13.61       15.91      2.82 o
  -5   3   3       66.10       64.30      2.53 o
  -4   3   3       20.88       26.85      4.23 o
  -3   3   3      362.55      364.33     14.58 o
  -2   3   3      287.52      286.87      5.71 o
  -1   3   3      452.65      437.48      8.25 o
   0   3   3      247.51      217.96      3.59 o
   1   3   3      367.70      307.27      8.31 o
   2   3   3      271.21      291.13      4.97 o
   3   3   3       22.60       20.11      1.40 o
   4   3   3      134.03      123.62      1.91 o
   5   3   3      162.94      144.70      2.09 o
   6   3   3        2.31        0.76      0.51 o
   7   3   3       11.18       10.10      1.14 o
  -7   4   3       14.62       14.42      3.01 o
  -6   4   3       37.93       33.66      1.48 o
  -5   4   3        6.92       10.59      1.05 o
  -4   4   3        5.45        1.35      0.61 o
  -3   4   3       19.05       18.35      1.47 o
  -2   4   3       96.06      101.12      4.15 o
  -1   4   3      550.13      486.52     18.25 o
   0   4   3      217.21      209.63      3.98 o
   1   4   3       31.01       32.79      1.33 o
   2   4   3      497.46      531.16     21.64 o
   3   4   3      113.12      123.15      6.20 o
   4   4   3       35.84       31.34      1.38 o
   5   4   3       68.13       59.96      2.36 o
   6   4   3       13.80       12.97      1.10 o
   7   4   3        9.99       10.82      1.19 o
  -7   5   3        4.83        5.00      1.97 o
  -6   5   3       24.29       27.05      1.45 o
  -5   5   3       65.76       72.80      2.51 o
  -4   5   3      163.39      161.84     11.08 o
  -3   5   3      123.79      117.21      3.12 o
  -2   5   3       42.46       46.16      1.25 o
  -1   5   3     1012.93      963.58     40.88 o
   0   5   3       98.47       81.29      5.85 o
   1   5   3      193.80      143.58     12.81 o
   2   5   3       66.22       63.94      2.06 o
   3   5   3        6.45        8.53      0.78 o
   4   5   3       51.55       45.49      1.79 o
   5   5   3       31.13       26.20      1.56 o
   6   5   3       13.78       15.43      1.18 o
  -6   6   3       43.43       55.20      2.27 o
  -5   6   3       67.20       70.73      4.09 o
  -4   6   3       39.55       46.26      3.95 o
  -3   6   3       81.93       84.30      4.71 o
  -2   6   3       67.29       69.71      4.55 o
  -1   6   3        7.60        9.31      1.29 o
   0   6   3       12.01       12.19      1.04 o
   1   6   3       16.97       19.52      2.41 o
   2   6   3      149.58      123.20      2.74 o
   3   6   3        8.60        5.96      1.21 o
   4   6   3       25.81       24.04      1.38 o
   5   6   3        8.36        7.42      1.27 o
   6   6   3       16.55       19.46      1.42 o
  -6   7   3        0.83       -0.02      0.70 o
  -5   7   3        7.59        8.74      1.18 o
  -4   7   3        8.10        6.89      1.09 o
  -3   7   3        3.90        2.19      0.81 o
  -2   7   3       57.62       58.84      3.54 o
  -1   7   3       35.21       29.96      2.13 o
   0   7   3      124.38      123.05     11.00 o
   1   7   3        3.24        5.15      0.78 o
   2   7   3       35.32       41.24      3.34 o
   3   7   3      102.96       98.32      2.77 o
   4   7   3        1.86        1.94      1.09 o
   5   7   3       19.33       17.71      1.52 o
  -5   8   3        5.38        6.76      1.23 o
  -4   8   3        4.18        3.75      1.10 o
  -3   8   3        4.18        4.60      1.00 o
  -2   8   3        6.42        7.65      2.34 o
  -1   8   3        5.91        6.33      1.01 o
   0   8   3       78.69       78.28      7.67 o
   1   8   3        1.01        1.32      0.92 o
   2   8   3       48.57       39.91      3.82 o
   3   8   3       14.77       16.10      1.58 o
   4   8   3        0.43       -0.02      0.72 o
  -4   9   3        1.98        2.83      0.96 o
  -3   9   3       19.13       19.64      1.30 o
  -2   9   3        7.12        5.69      1.16 o
  -1   9   3       14.28       12.16      2.99 o
   0   9   3        7.39        9.53      1.11 o
   1   9   3        6.50        3.59      0.86 o
   2   9   3       41.35       37.28      3.88 o
   3   9   3       16.09       11.05      1.59 o
  -2  10   3        0.02       -0.16      0.69 o
  -1  10   3       11.04        9.63      1.34 o
   0  10   3        7.88        7.01      1.19 o
   1  10   3        9.00        8.15      1.34 o
  -1  -5   4      168.53      160.87     13.62 o
   0  -5   4       26.32       21.01      1.92 o
   1  -5   4       35.93       34.05      2.03 o
   2  -5   4      120.90      127.56      4.46 o
  -3  -4   4        7.87        7.79      1.45 o
  -2  -4   4      274.09      292.38     19.80 o
  -1  -4   4      137.84      139.64      5.83 o
   0  -4   4       19.34       19.94      1.17 o
   1  -4   4       35.31       32.53      1.38 o
   2  -4   4        6.98        5.47      1.03 o
   3  -4   4       29.00       32.74      1.62 o
   4  -4   4       40.26       38.35      1.94 o
  -4  -3   4        8.90       10.94      1.70 o
  -3  -3   4      245.68      240.86     22.42 o
  -2  -3   4     1319.66     1414.28     78.28 o
  -1  -3   4      278.08      289.72     12.84 o
   0  -3   4       27.42       22.19      1.11 o
   1  -3   4       95.13      105.15      1.96 o
   2  -3   4       43.04       42.09      1.48 o
   3  -3   4       14.94       17.42      1.27 o
   4  -3   4        5.26        8.43      1.34 o
   5  -3   4      132.42      121.91      5.04 o
   6  -3   4        9.72       15.47      2.72 o
  -4  -2   4      723.91      686.91     33.02 o
  -3  -2   4      482.96      510.17     25.43 o
  -2  -2   4      467.76      444.85     30.52 o
  -1  -2   4      374.48      355.28     11.90 o
   0  -2   4      392.54      381.02      4.15 o
   1  -2   4       25.39       29.39      2.19 o
   2  -2   4     1428.52     1399.11     86.09 o
   3  -2   4       35.77       45.72      1.56 o
   4  -2   4        9.74        9.34      1.22 o
   5  -2   4      191.08      198.52      4.36 o
   6  -2   4        7.16        8.15      1.57 o
   7  -2   4        1.44        1.30      1.45 o
  -5  -1   4        8.61        9.17      1.42 o
  -4  -1   4       41.28       40.36      5.26 o
  -3  -1   4      925.62      885.63     35.68 o
  -2  -1   4      155.35      191.97     14.94 o
  -1  -1   4      386.26      306.44     18.62 o
   0  -1   4      796.23      633.54     10.72 o
   1  -1   4      316.26      254.22     11.13 o
   2  -1   4       38.74       37.24      2.17 o
   3  -1   4      156.38      138.47     10.02 o
   4  -1   4       78.42       78.95      1.89 o
   5  -1   4      657.20      658.85     25.52 o
   6  -1   4        7.85        5.36      1.67 o
   7  -1   4       15.81       16.81      1.87 o
  -5   0   4       99.85       96.29      4.17 o
  -4   0   4       80.56       80.78      2.36 o
  -3   0   4      148.28      181.68     10.71 o
  -2   0   4      186.39      204.48     10.84 o
  -1   0   4      126.99      116.99      8.66 o
   0   0   4        3.49        3.99      0.48 o
   1   0   4       51.72       47.24      2.85 o
   2   0   4        5.95       10.32      0.50 o
   3   0   4        3.56        2.17      0.50 o
   4   0   4       24.35       21.55      0.94 o
   6   0   4       14.83       17.31      1.13 o
   7   0   4        0.90        1.91      0.81 o
  -6   1   4        2.77        8.20      1.53 o
  -5   1   4        8.69       16.42      1.07 o
  -4   1   4       41.27       41.29      1.37 o
  -3   1   4      925.80      859.48     24.31 o
  -2   1   4      155.48      239.99     13.16 o
  -1   1   4      386.91      344.96     15.78 o
   0   1   4      796.78      846.62      5.54 o
   1   1   4      316.62      277.28     22.07 o
   2   1   4       38.70       33.93      1.59 o
   3   1   4      156.55      140.96      6.55 o
   4   1   4       78.48       72.52      1.61 o
   5   1   4      657.54      649.83      7.11 o
   6   1   4        7.87        7.41      0.96 o
   7   1   4       15.80       19.70      1.29 o
  -6   2   4       61.99       61.56      5.00 o
  -5   2   4        3.92        2.97      0.77 o
  -4   2   4      723.76      687.13     20.46 o
  -3   2   4      483.37      500.16     20.17 o
  -2   2   4      468.01      491.84     15.01 o
  -1   2   4      374.39      419.13      7.20 o
   0   2   4      392.14      464.70      7.99 o
   1   2   4       25.45       26.56      0.82 o
   2   2   4     1428.01     1576.07     49.23 o
   3   2   4       35.79       40.45      1.28 o
   5   2   4      191.01      236.00      2.60 o
   6   2   4        7.15        7.31      0.97 o
   7   2   4        1.45        3.99      1.02 o
  -7   3   4       13.89       20.47      3.15 o
  -6   3   4       14.63       12.25      1.42 o
  -5   3   4      160.28      164.85      5.40 o
  -4   3   4        8.86        8.61      1.24 o
  -3   3   4      245.78      256.71      8.51 o
  -2   3   4     1319.37     1462.42     35.55 o
  -1   3   4      278.06      305.32      6.26 o
   0   3   4       27.31       28.09      0.99 o
   1   3   4       95.22       90.20      7.18 o
   2   3   4       43.17       46.74      4.59 o
   3   3   4       14.94       15.35      0.51 o
   4   3   4        5.26        6.14      1.05 o
   5   3   4      132.46      122.23      2.78 o
   6   3   4        9.64       11.55      1.06 o
   7   3   4        0.78       -0.12      0.50 o
  -7   4   4       24.40       25.32      3.33 o
  -6   4   4       21.83       17.58      1.55 o
  -5   4   4       24.41       25.02      1.46 o
  -4   4   4      399.64      415.15     11.03 o
  -3   4   4        7.89        7.16      0.79 o
  -2   4   4      274.26      319.12      8.67 o
  -1   4   4      137.92      152.79      5.31 o
   0   4   4       19.38       16.01      1.74 o
   1   4   4       35.31       28.95      1.76 o
   2   4   4        7.08        4.81      1.07 o
   3   4   4       29.10       25.85      0.86 o
   4   4   4       40.24       34.41      1.12 o
   5   4   4       27.34       27.53      1.18 o
   6   4   4        9.02       13.02      1.10 o
  -7   5   4       30.46       31.54      2.55 o
  -6   5   4       27.80       34.60      2.16 o
  -5   5   4       65.15       53.57      4.02 o
  -4   5   4        5.44        9.85      1.01 o
  -3   5   4       11.90       16.78      1.42 o
  -2   5   4       95.15       86.04     11.39 o
  -1   5   4      168.67      198.79      9.44 o
   0   5   4       26.29       18.51      1.59 o
   1   5   4       36.02       30.47      2.32 o
   2   5   4      120.96      114.65      2.56 o
   3   5   4       26.20       26.07      1.40 o
   4   5   4        3.48        3.73      0.91 o
   5   5   4       33.15       25.40      1.17 o
   6   5   4        7.41        7.57      1.03 o
  -6   6   4       14.21       16.13      1.78 o
  -5   6   4       46.06       38.97      4.50 o
  -4   6   4       21.34       19.06      1.18 o
  -3   6   4       82.90       73.14      4.20 o
  -2   6   4       22.84       22.38      1.12 o
  -1   6   4       38.21       36.50      1.09 o
   0   6   4       70.29       63.89      5.75 o
   1   6   4       96.58       92.52     18.13 o
   2   6   4      328.32      274.17     25.90 o
   3   6   4       38.03       37.27      3.41 o
   4   6   4       11.01       12.80      1.81 o
   5   6   4        2.93        1.75      0.85 o
   6   6   4        1.22        2.02      1.01 o
  -6   7   4        6.43        9.29      1.60 o
  -5   7   4        9.56       11.73      1.25 o
  -4   7   4        0.66       -0.49      0.59 o
  -3   7   4       17.52       20.82      1.14 o
  -2   7   4       59.79       54.86      5.88 o
  -1   7   4       15.62       17.49      1.20 o
   0   7   4       56.96       58.64      5.89 o
   1   7   4       23.47       26.16      2.55 o
   2   7   4       57.77       45.99      2.23 o
   3   7   4        2.92        3.93      2.95 o
   4   7   4       19.79       22.39      1.38 o
   5   7   4       39.84       40.96      4.29 o
  -5   8   4        2.25        2.38      0.97 o
  -4   8   4       10.47        8.89      1.20 o
  -3   8   4        4.60        2.96      0.84 o
  -2   8   4        4.17        3.46      0.98 o
  -1   8   4        2.38        0.77      0.56 o
   0   8   4       29.03       32.53      1.51 o
   1   8   4       34.37       31.31      3.59 o
   2   8   4      160.93      136.86     23.31 o
   3   8   4       29.26       18.29      2.93 o
   4   8   4        2.86        3.77      1.15 o
  -4   9   4        6.95        6.41      1.18 o
  -3   9   4        1.86        1.77      0.81 o
  -2   9   4        3.57        2.09      1.23 o
  -1   9   4       57.49       56.72      8.73 o
   0   9   4        2.35        2.63      0.86 o
   1   9   4        2.63        8.34      2.52 o
   2   9   4       16.66       19.05      3.04 o
  -1  10   4        3.34        2.41      0.96 o
   0  10   4        2.53        3.02      1.08 o
   1  10   4       18.34       27.98     11.16 o
  -1  -5   5       37.29       41.22      3.75 o
   0  -5   5       83.01       74.28      2.59 o
   1  -5   5        8.30        6.63      1.18 o
   2  -5   5       90.08       87.67      2.42 o
   3  -5   5       32.40       33.83      2.79 o
  -3  -4   5      181.38      184.53     15.18 o
  -2  -4   5      181.86      173.65     13.44 o
  -1  -4   5       89.81       97.88      7.93 o
   0  -4   5       29.91       33.94      1.46 o
   1  -4   5       99.81       95.43      2.16 o
   2  -4   5       20.64       17.76      1.34 o
   3  -4   5       18.99       18.81      1.48 o
   4  -4   5        0.66        7.58      1.59 o
   5  -4   5       15.25       14.63      2.72 o
  -4  -3   5       65.40       55.76      4.22 o
  -3  -3   5       22.46       23.70      1.97 o
  -2  -3   5      102.42      102.12      6.81 o
  -1  -3   5      336.50      348.84     15.40 o
   0  -3   5      149.56      136.94      2.39 o
   1  -3   5       34.49       40.82      1.43 o
   2  -3   5        5.31        2.87      0.92 o
   3  -3   5       47.71       35.50      1.61 o
   4  -3   5       57.94       57.73      5.43 o
   5  -3   5      159.80      133.84     10.60 o
   6  -3   5       13.66       13.04      2.64 o
  -4  -2   5       66.25       79.02      7.61 o
  -3  -2   5      438.37      426.01     37.07 o
  -2  -2   5      254.23      271.72      9.96 o
  -1  -2   5      136.48      125.43      6.59 o
   0  -2   5      589.76      537.69      3.86 o
   1  -2   5      338.25      352.33     18.11 o
   2  -2   5      185.64      197.52     14.82 o
   3  -2   5        5.87        5.62      1.05 o
   4  -2   5        6.28        6.28      1.47 o
   5  -2   5        8.86        8.42      1.45 o
   6  -2   5        2.56        2.11      0.92 o
   7  -2   5       14.38       16.55      2.90 o
  -5  -1   5        7.21        7.48      1.36 o
  -4  -1   5        4.40        6.26      1.70 o
  -3  -1   5      150.59      150.16     10.24 o
  -2  -1   5      593.99      589.52     37.98 o
  -1  -1   5        1.65       12.14      0.98 o
   0  -1   5      276.24      212.07      2.28 o
   1  -1   5      501.94      538.00     26.67 o
   2  -1   5       22.61       31.08      2.35 o
   3  -1   5       64.19       54.08      3.31 o
   4  -1   5      377.45      383.37     23.94 o
   5  -1   5      189.53      185.01      4.15 o
   6  -1   5        0.06       -0.20      0.79 o
   7  -1   5       35.81       37.22      2.30 o
  -6   0   5        2.78        1.16      1.20 o
  -5   0   5        4.78        9.71      1.42 o
  -4   0   5       50.07       48.56      3.06 o
  -3   0   5       17.01       12.39      0.90 o
  -2   0   5      107.92      133.32      8.36 o
  -1   0   5        6.31        5.26      0.50 o
   0   0   5        2.41        1.65      0.52 o
   1   0   5     1158.77     1024.94     63.46 o
   2   0   5     1319.73     1293.02     81.29 o
   3   0   5      229.89      234.85      7.36 o
   4   0   5      170.39      172.82      4.58 o
   5   0   5      269.26      268.14      4.31 o
   6   0   5       15.02       14.02      1.08 o
   7   0   5        4.48        3.46      1.24 o
  -6   1   5        4.07        3.06      1.49 o
  -5   1   5        7.23        6.95      1.34 o
  -4   1   5        4.38        6.32      0.84 o
  -3   1   5      150.24      137.96     21.42 o
  -2   1   5      594.56      669.05     20.38 o
  -1   1   5        1.64       10.77      0.82 o
   0   1   5      276.52      284.38      8.80 o
   1   1   5      501.54      486.64     33.26 o
   2   1   5       22.65       25.34      1.91 o
   3   1   5       64.07       54.20      2.09 o
   4   1   5      377.46      369.39     10.44 o
   5   1   5      189.49      191.38      3.62 o
   6   1   5        0.06        0.05      0.44 o
   7   1   5       35.81       37.64      1.56 o
  -7   2   5       15.53       17.89      3.04 o
  -6   2   5       31.44       30.71      2.32 o
  -5   2   5       26.61       21.88      1.69 o
  -4   2   5       66.18       75.93      3.38 o
  -3   2   5      438.00      456.73     12.14 o
  -2   2   5      254.19      264.94     11.93 o
  -1   2   5      136.37      141.26      2.69 o
   0   2   5      590.00      678.72     19.80 o
   1   2   5      338.90      431.10      7.32 o
   2   2   5      185.47      194.32      7.24 o
   3   2   5        5.92        7.88      0.51 o
   4   2   5        6.27        8.51      0.81 o
   5   2   5        8.83        8.20      0.97 o
   6   2   5        2.57        3.19      0.92 o
   7   2   5       14.33       16.26      1.28 o
  -7   3   5       23.41       18.40      3.04 o
  -6   3   5       21.66       19.83      1.81 o
  -5   3   5       45.15       37.77      2.89 o
  -4   3   5       65.40       61.80      2.28 o
  -3   3   5       22.43       25.69      0.97 o
  -2   3   5      102.41      110.01      3.13 o
  -1   3   5      336.68      392.46      5.32 o
   0   3   5      149.83      145.44     12.99 o
   1   3   5       34.49       58.79      1.55 o
   2   3   5        5.30        4.33      0.89 o
   3   3   5       47.74       56.12      0.93 o
   4   3   5       57.94       54.27      1.38 o
   5   3   5      159.67      153.83      2.78 o
   6   3   5       13.65       12.42      1.09 o
   7   3   5       17.03       16.90      1.50 o
  -7   4   5       33.87       27.13      3.44 o
  -6   4   5       56.31       55.63      4.17 o
  -5   4   5       62.59       67.24      3.96 o
  -4   4   5      187.35      178.82      8.33 o
  -3   4   5      181.54      192.51      4.37 o
  -2   4   5      181.91      189.54      4.04 o
  -1   4   5       89.77      109.12      4.09 o
   0   4   5       29.97       39.56      3.93 o
   1   4   5      100.05      105.00      6.98 o
   2   4   5       20.72       19.86      2.37 o
   3   4   5       19.09       16.42      0.91 o
   4   4   5        0.66        2.90      0.74 o
   5   4   5       15.19       21.61      1.12 o
   6   4   5        4.09        4.10      0.95 o
  -7   5   5        0.89        0.72      1.56 o
  -6   5   5       12.18       18.77      1.62 o
  -5   5   5        0.18        0.69      0.71 o
  -4   5   5        3.32        5.01      0.95 o
  -3   5   5      176.07      183.08      9.24 o
  -2   5   5      122.90      116.33     15.24 o
  -1   5   5       37.12       47.31      1.17 o
   0   5   5       83.07       72.32      4.32 o
   1   5   5        8.29        7.26      2.70 o
   2   5   5       90.05       85.34      4.33 o
   3   5   5       32.37       31.09      1.56 o
   4   5   5       32.59       34.82      1.14 o
   5   5   5       78.40       62.08      1.56 o
   6   5   5        2.08        2.66      0.95 o
  -6   6   5        0.41       -0.05      0.81 o
  -5   6   5        0.27       -0.03      1.10 o
  -4   6   5       11.74       12.05      1.43 o
  -3   6   5       24.55       26.70      3.33 o
  -2   6   5      229.96      233.20     14.79 o
  -1   6   5       47.29       42.83      3.21 o
   0   6   5       18.38       13.92      1.62 o
   1   6   5      205.66      174.78      5.00 o
   2   6   5      201.99      158.55      4.96 o
   3   6   5        7.03       10.93      1.39 o
   4   6   5       26.24       27.13      1.34 o
   5   6   5       31.75       36.00      1.78 o
  -5   7   5       13.86       15.72      1.62 o
  -4   7   5       10.01        9.75      1.09 o
  -3   7   5        5.45        2.77      1.05 o
  -2   7   5       40.04       47.24      1.89 o
  -1   7   5       76.22       84.96      2.14 o
   0   7   5       24.66       34.35      4.71 o
   1   7   5       63.83       49.77      3.37 o
   2   7   5        2.76        3.88      2.57 o
   3   7   5       44.21       49.37      2.14 o
   4   7   5        6.31        4.70      1.23 o
   5   7   5        0.80        4.35      1.33 o
  -4   8   5       21.96       17.66      1.30 o
  -3   8   5       17.71       21.65      2.63 o
  -2   8   5       41.23       28.77      5.67 o
  -1   8   5        6.28        7.97      1.27 o
   0   8   5       11.71       14.06      1.33 o
   1   8   5      126.81      100.74      2.37 o
   3   8   5        0.74        4.64      1.45 o
   4   8   5        4.02        4.79      1.33 o
  -3   9   5        4.89        4.21      1.17 o
  -2   9   5        4.15        4.06      1.09 o
  -1   9   5       18.54       16.92      3.64 o
   0   9   5        1.43        4.47      2.41 o
   1   9   5        7.26        4.42      1.31 o
  -1  -5   6       43.42       42.51      3.37 o
   0  -5   6       20.36       24.68      1.59 o
   1  -5   6       56.03       53.49      2.03 o
   2  -5   6       27.01       21.93      1.74 o
   3  -5   6        3.28        1.74      1.27 o
  -3  -4   6        0.79        3.15      1.21 o
  -2  -4   6       79.86       64.80      4.53 o
  -1  -4   6       18.16       20.42      1.32 o
   0  -4   6       25.84       24.16      1.40 o
   1  -4   6      165.21      160.23      2.85 o
   2  -4   6       90.50       86.93      2.38 o
   3  -4   6        6.82        5.15      1.29 o
   4  -4   6        0.32        0.65      0.79 o
   5  -4   6       13.13       12.10      2.64 o
  -4  -3   6      143.57      133.39      9.27 o
  -3  -3   6        7.45       10.09      2.19 o
  -2  -3   6       11.31        8.82      2.23 o
  -1  -3   6      141.10      151.65     10.78 o
   0  -3   6      122.80      112.74      2.22 o
   1  -3   6       69.21       70.58      1.88 o
   2  -3   6       46.04       46.07      1.74 o
   3  -3   6       29.42       29.54      2.57 o
   4  -3   6       61.28       72.06      4.94 o
   5  -3   6       31.11       35.04      2.05 o
   6  -3   6        5.97        5.36      2.35 o
  -5  -2   6       39.00       42.56      3.28 o
  -4  -2   6      126.61      133.86     11.70 o
  -3  -2   6       77.91       88.88      7.73 o
  -2  -2   6      181.02      194.39     20.72 o
  -1  -2   6       84.48       66.94      3.17 o
   0  -2   6      227.95      188.42      2.53 o
   1  -2   6       72.27       65.15      2.84 o
   2  -2   6      113.96      107.46      5.45 o
   3  -2   6       81.22       69.11      4.49 o
   4  -2   6      253.81      219.44     14.56 o
   5  -2   6       21.39       18.19      1.64 o
   6  -2   6        5.35        6.93      1.54 o
  -5  -1   6      213.66      190.11     11.75 o
  -4  -1   6      102.52       89.45      9.04 o
  -3  -1   6      317.75      335.37     22.06 o
  -2  -1   6      224.63      214.62     18.02 o
  -1  -1   6       13.59       22.39      1.50 o
   0  -1   6      111.21      102.46      1.85 o
   1  -1   6       57.44       60.00      2.70 o
   2  -1   6       44.41       43.88      3.33 o
   3  -1   6      147.89      125.59      8.28 o
   4  -1   6      197.11      190.41     10.67 o
   5  -1   6       14.09       14.76      1.50 o
   6  -1   6        2.97        1.50      1.03 o
   7  -1   6        3.96        5.03      1.66 o
  -6   0   6        8.76        8.45      1.62 o
  -5   0   6      211.15      206.57     11.10 o
  -4   0   6       61.05       47.15      5.07 o
  -3   0   6      198.48      171.52      8.50 o
  -2   0   6      918.98      861.22     48.39 o
  -1   0   6       12.74       23.27      1.75 o
   0   0   6        6.30        9.25      0.71 o
   1   0   6       48.20       67.29      3.59 o
   2   0   6        0.49        2.56      0.58 o
   3   0   6       29.88       26.26      2.13 o
   4   0   6      301.80      322.48     15.52 o
   5   0   6        3.12        3.22      0.99 o
   6   0   6        6.61        7.33      1.59 o
   7   0   6        0.53        0.88      0.69 o
  -6   1   6      105.12      102.07      8.86 o
  -5   1   6      213.63      202.16      9.15 o
  -4   1   6      102.52      103.09      4.98 o
  -3   1   6      317.50      326.62     19.53 o
  -2   1   6      224.71      270.55      9.17 o
  -1   1   6       13.48       23.76      1.47 o
   0   1   6      111.31       92.39     16.99 o
   1   1   6       57.44       60.81      3.98 o
   2   1   6       44.48       53.91      2.70 o
   3   1   6      147.88      158.33      6.85 o
   4   1   6      197.28      186.56      7.29 o
   5   1   6       14.06       13.14      1.00 o
   6   1   6        2.97        1.41      0.65 o
   7   1   6        3.95        5.63      1.11 o
  -7   2   6        9.88        6.34      2.68 o
  -6   2   6       19.90       19.22      3.06 o
  -5   2   6       39.06       43.24      3.44 o
  -4   2   6      126.80      128.37      8.02 o
  -3   2   6       77.86       86.46      5.12 o
  -2   2   6      181.37      219.31      7.54 o
  -1   2   6       84.42       82.81      1.74 o
   0   2   6      228.12      236.25      3.77 o
   1   2   6       72.47      101.32      2.00 o
   2   2   6      113.96      122.64      4.00 o
   3   2   6       81.05       76.67      2.73 o
   4   2   6      253.92      253.53      7.82 o
   5   2   6       21.36       21.23      1.11 o
   6   2   6        5.34        4.44      0.96 o
  -7   3   6        4.78        6.34      2.72 o
  -6   3   6        0.44        1.74      1.11 o
  -5   3   6      225.07      196.49     22.13 o
  -4   3   6      143.74      139.93      8.22 o
  -3   3   6        7.43        9.19      1.52 o
  -2   3   6       11.34       10.26      0.53 o
  -1   3   6      141.20      194.18     17.03 o
   0   3   6      122.93      145.99      3.75 o
   1   3   6       69.20       88.26      2.83 o
   2   3   6       46.11       51.18      1.74 o
   3   3   6       29.45       33.88      1.14 o
   4   3   6       61.20       70.30      1.89 o
   5   3   6       31.06       38.32      1.30 o
   6   3   6        5.97        4.93      0.96 o
  -7   4   6       11.01       10.79      2.97 o
  -6   4   6       35.45       24.71      2.54 o
  -5   4   6       24.32       20.20      1.97 o
  -4   4   6       78.31       89.98      4.88 o
  -3   4   6        0.80        2.84      0.68 o
  -2   4   6       79.74       72.97      1.94 o
  -1   4   6       18.17       19.63      0.86 o
   0   4   6       25.86       26.08      2.15 o
   1   4   6      165.38      186.28     28.98 o
   2   4   6       90.67       96.02      2.34 o
   3   4   6        6.83       11.58      1.63 o
   4   4   6        0.33       -0.32      0.38 o
   5   4   6       13.10        9.23      0.95 o
   6   4   6        7.87       10.47      1.07 o
  -6   5   6       13.90       16.64      1.85 o
  -5   5   6       49.77       44.70      3.82 o
  -4   5   6       22.28       20.78      2.31 o
  -3   5   6       66.12       86.44      2.57 o
  -2   5   6       25.24       17.74      2.28 o
  -1   5   6       43.31       47.62      1.81 o
   0   5   6       20.33       21.97      2.39 o
   1   5   6       55.91       65.20      1.96 o
   2   5   6       27.04       33.64      1.74 o
   3   5   6        3.26        2.49      1.39 o
   4   5   6       35.09       27.92      2.02 o
   5   5   6        2.94        1.79      0.68 o
  -6   6   6       12.65       11.35      2.16 o
  -5   6   6       39.54       47.58      6.28 o
  -4   6   6       11.87       16.02      1.33 o
  -3   6   6       91.10      100.17      7.46 o
  -2   6   6      146.03      162.13      4.33 o
  -1   6   6        3.47        4.64      2.32 o
   0   6   6       87.61      108.78      9.82 o
   1   6   6      199.81      222.81      6.39 o
   2   6   6       68.57       72.88      2.37 o
   3   6   6        1.02        1.52      0.88 o
   4   6   6       21.16       18.89      1.21 o
   5   6   6        3.13        5.39      1.08 o
  -5   7   6        6.18       11.66      1.69 o
  -4   7   6        8.44        7.42      2.16 o
  -3   7   6       30.66       20.63      3.81 o
  -2   7   6       15.74       10.69      3.27 o
  -1   7   6       79.52       69.75     10.25 o
   0   7   6       45.55       47.52      1.83 o
   1   7   6      170.61      209.31      4.42 o
   2   7   6        5.36        7.40      1.46 o
   3   7   6        0.28       -0.58      0.58 o
   4   7   6       24.91       22.25      1.33 o
  -4   8   6        1.79        1.20      0.83 o
  -3   8   6       44.36       45.73     13.80 o
  -2   8   6        8.81        6.77      1.94 o
  -1   8   6       13.48       12.00      1.45 o
   0   8   6       64.18      109.97      4.82 o
   1   8   6       55.20       70.90      2.47 o
   2   8   6        4.58        4.51      1.49 o
   3   8   6       15.89       19.57      1.29 o
  -3   9   6       16.19       14.61      2.47 o
  -2   9   6       20.41       16.25      3.78 o
  -1   9   6        1.60        1.08      0.81 o
   0   9   6        4.36        0.36      0.91 o
   1   9   6       27.37       29.49      1.92 o
   2   9   6        0.42        0.18      0.72 o
  -1  -5   7       93.06       81.28      4.64 o
   0  -5   7      110.80      131.32      4.31 o
   1  -5   7       89.79      108.32      2.73 o
   2  -5   7       29.37       26.96      1.82 o
   3  -5   7       23.38       18.08      2.64 o
   4  -5   7       32.09       27.24      2.97 o
  -3  -4   7       23.64       26.38      1.71 o
  -2  -4   7       18.73       13.52      1.67 o
  -1  -4   7      104.48       97.79      5.92 o
   0  -4   7       33.94       46.43      5.27 o
   1  -4   7      193.68      189.61      3.22 o
   2  -4   7       91.96       82.22      2.38 o
   3  -4   7       50.69       44.89      3.30 o
   4  -4   7      206.47      182.35      4.02 o
   5  -4   7        0.84        0.14      1.27 o
   6  -4   7       15.75       15.36      3.01 o
  -4  -3   7      211.26      217.22     22.37 o
  -3  -3   7       11.64       14.82      1.42 o
  -2  -3   7        9.52       13.55      1.25 o
  -1  -3   7       30.53       24.90      1.36 o
   0  -3   7       13.67       16.40      1.24 o
   1  -3   7       90.00       92.92      3.19 o
   2  -3   7       24.23       19.82      1.45 o
   3  -3   7       87.58       78.40      5.32 o
   4  -3   7      138.72      118.35      9.27 o
   5  -3   7       22.91       18.29      1.77 o
   6  -3   7        6.12        6.95      2.50 o
  -5  -2   7       21.99       19.09      1.69 o
  -4  -2   7       12.83       13.74      1.41 o
  -3  -2   7      229.34      210.74     17.24 o
  -2  -2   7       21.37       25.98      2.05 o
  -1  -2   7       92.10       83.64      7.06 o
   0  -2   7       22.80       30.96      1.35 o
   1  -2   7      356.55      328.98      5.90 o
   2  -2   7       79.62       72.73      3.42 o
   3  -2   7       60.18       70.64      6.94 o
   4  -2   7      275.83      253.03     17.95 o
   5  -2   7       20.48       19.00      1.70 o
   6  -2   7       10.64       11.01      2.41 o
  -6  -1   7       58.05       73.86      4.02 o
  -5  -1   7       67.13       90.54      6.86 o
  -4  -1   7       55.90       55.41      2.23 o
  -3  -1   7      118.55      157.14      7.05 o
  -2  -1   7        5.76       12.62      2.14 o
  -1  -1   7      243.47      280.65     16.84 o
   0  -1   7      221.90      219.15      2.62 o
   1  -1   7      131.14      139.46      3.70 o
   2  -1   7      156.66      133.89     11.45 o
   3  -1   7      203.64      196.79     11.68 o
   4  -1   7       42.41       49.03      2.54 o
   5  -1   7        5.04        7.90      1.38 o
   6  -1   7       15.71       18.72      2.08 o
  -6   0   7        8.99       11.86      1.80 o
  -5   0   7        3.76        5.40      1.43 o
  -4   0   7        9.46       11.85      1.27 o
  -3   0   7        0.44        3.99      0.96 o
  -2   0   7       19.30       22.84      1.64 o
  -1   0   7       74.93       89.29      5.25 o
   0   0   7      167.25      149.70      2.61 o
   1   0   7        4.01        4.13      0.57 o
   2   0   7       10.43        8.59      0.92 o
   3   0   7      168.15      166.08     14.63 o
   4   0   7        8.36       10.58      1.10 o
   5   0   7        9.45        6.33      1.05 o
   6   0   7       13.53       10.72      1.56 o
  -7   1   7        0.28       -1.09      1.38 o
  -6   1   7       58.04       48.39      2.35 o
  -5   1   7       67.01       72.11      9.54 o
  -4   1   7       55.79       56.68      8.10 o
  -3   1   7      118.41      116.33     10.22 o
  -2   1   7        5.78       10.43      1.30 o
  -1   1   7      243.57      275.47     18.56 o
   0   1   7      222.29      227.81     14.79 o
   1   1   7      131.11      121.17      4.65 o
   2   1   7      156.75      148.65      7.01 o
   3   1   7      203.86      177.73     11.38 o
   4   1   7       42.52       58.53      2.17 o
   5   1   7        5.03       11.95      1.81 o
   6   1   7       15.70       14.93      1.32 o
  -7   2   7       22.68       23.22      3.19 o
  -6   2   7       30.88       27.24      2.02 o
  -5   2   7       21.99       17.95      1.74 o
  -4   2   7       12.89        5.61      1.28 o
  -3   2   7      229.42      211.00     14.34 o
  -2   2   7       21.36       32.32      1.87 o
  -1   2   7       92.19      101.24      2.11 o
   0   2   7       22.76       34.74      1.81 o
   1   2   7      356.67      429.25      5.94 o
   2   2   7       79.61       84.11      2.11 o
   3   2   7       60.18       65.15      3.52 o
   4   2   7      275.86      275.88     12.77 o
   5   2   7       20.49       18.17      1.08 o
   6   2   7       10.66        9.17      1.05 o
  -7   3   7        4.83        6.45      2.79 o
  -6   3   7        3.06        2.83      1.49 o
  -5   3   7       39.69       33.92      4.53 o
  -4   3   7      210.98      199.95     10.20 o
  -3   3   7       11.62        9.09      1.04 o
  -2   3   7        9.53       11.32      0.70 o
  -1   3   7       30.61       27.60      1.92 o
   0   3   7       13.81       18.25      1.07 o
   1   3   7       90.06      106.43      2.27 o
   2   3   7       24.34       34.79      1.97 o
   3   3   7       87.60       99.52      1.77 o
   4   3   7      138.64      127.58      3.96 o
   5   3   7       22.98       23.25      1.14 o
   6   3   7        6.11        5.58      1.00 o
  -6   4   7        0.53        0.44      0.90 o
  -5   4   7        0.94        2.31      1.34 o
  -4   4   7       52.88       62.28      4.31 o
  -3   4   7       23.78       33.28      1.43 o
  -2   4   7       18.70       16.50      1.00 o
  -1   4   7      104.59      127.40      2.90 o
   0   4   7       33.93       43.81      3.53 o
   1   4   7      193.73      221.64      3.28 o
   2   4   7       91.98       86.18      2.37 o
   3   4   7       50.79       55.54      3.35 o
   4   4   7      206.37      200.91      3.24 o
   5   4   7        0.85        0.56      0.64 o
   6   4   7       15.81       13.11      1.28 o
  -6   5   7       25.59       21.42      2.83 o
  -5   5   7        9.31        7.95      1.53 o
  -4   5   7        3.38        9.19      1.30 o
  -3   5   7       38.26       44.84      3.35 o
  -2   5   7       49.17       34.09      1.70 o
  -1   5   7       93.01      108.89      2.79 o
   0   5   7      110.64      157.98      7.15 o
   1   5   7       89.70      115.22      3.93 o
   2   5   7       29.34       35.07      1.83 o
   3   5   7       23.34       25.70      1.76 o
   4   5   7       31.98       33.87      1.83 o
   5   5   7       12.04       12.93      1.04 o
  -5   6   7        7.24        7.64      1.50 o
  -4   6   7       26.89       26.12      1.63 o
  -3   6   7       31.32       37.88      5.09 o
  -2   6   7       34.31       42.20      2.03 o
   0   6   7      192.31      251.42     16.75 o
   1   6   7        9.67        7.19      1.27 o
   2   6   7       35.82       39.02      1.94 o
   3   6   7        6.78       21.88      2.57 o
   4   6   7        3.40        4.56      0.99 o
   5   6   7        1.01        4.30      1.32 o
  -5   7   7       35.23       27.64      2.57 o
  -4   7   7        0.72        0.40      1.09 o
  -3   7   7       66.50       57.81      1.90 o
  -2   7   7        4.50        3.26      1.38 o
   1   7   7       78.58      105.65      9.64 o
   2   7   7        8.16       14.31      1.59 o
   3   7   7        1.10        0.59      0.65 o
   4   7   7        0.79        2.21      0.81 o
  -4   8   7        9.17        3.88      1.34 o
  -3   8   7       27.38       31.30      2.35 o
  -2   8   7       31.25       27.10      1.99 o
  -1   8   7        5.59       11.48      1.56 o
   1   8   7        4.92        9.71      2.25 o
   2   8   7       16.37       18.49      1.77 o
   3   8   7        8.47       14.13      1.79 o
  -2   9   7        4.97        7.39      1.77 o
  -1   9   7        1.21        2.17      1.49 o
  -2  -5   8       21.12       25.47      2.72 o
  -1  -5   8        7.32       12.21      1.52 o
   0  -5   8      128.88      130.47      6.68 o
   1  -5   8      157.70      160.52      3.34 o
   2  -5   8       24.15       23.17      1.81 o
   3  -5   8      107.11      110.66      4.64 o
   4  -5   8       36.34       30.68      3.12 o
  -3  -4   8       30.47       29.31      1.81 o
  -2  -4   8       33.59       41.57      5.05 o
  -1  -4   8      127.47      106.64      6.72 o
   0  -4   8       89.11       84.21      5.92 o
   1  -4   8       40.32       41.87      1.91 o
   2  -4   8       14.15        9.99      1.45 o
   3  -4   8       42.82       46.53      2.18 o
   4  -4   8       27.72       25.70      1.88 o
   5  -4   8        4.46        4.09      2.35 o
  -4  -3   8      114.62      123.53     10.14 o
  -3  -3   8       22.84       18.32      1.81 o
  -2  -3   8        7.94        7.59      1.24 o
  -1  -3   8       73.53       74.56      5.27 o
   0  -3   8       37.56       43.37      2.59 o
   1  -3   8      167.54      152.38      2.87 o
   2  -3   8       41.58       41.13      1.84 o
   3  -3   8       92.82       79.55      5.23 o
   4  -3   8        5.40        8.32      1.44 o
   5  -3   8        6.48        6.40      1.51 o
  -5  -2   8       47.78       41.73      4.26 o
  -4  -2   8       21.12       19.91      2.06 o
  -3  -2   8       17.16       18.57      2.55 o
  -2  -2   8       37.42       40.33      4.42 o
  -1  -2   8       20.05       20.35      1.26 o
   0  -2   8       78.28       78.83      1.98 o
   1  -2   8       53.16       41.09      1.62 o
   2  -2   8      125.96      117.79      2.52 o
   3  -2   8       21.00       25.60      1.70 o
   4  -2   8        1.98        3.81      1.31 o
   5  -2   8        0.77        0.42      0.83 o
   6  -2   8        1.10        0.03      1.34 o
  -6  -1   8      123.41      130.37      5.07 o
  -5  -1   8       27.26       23.53      3.01 o
  -4  -1   8       75.04       63.94      5.49 o
  -3  -1   8      226.30      207.35     18.37 o
  -2  -1   8       13.75       16.33      1.17 o
  -1  -1   8       33.56       42.43      3.42 o
   0  -1   8        6.44        6.18      0.90 o
   1  -1   8       53.24       46.76      2.30 o
   2  -1   8       57.17       45.48      1.62 o
   3  -1   8       22.06       20.38      1.94 o
   4  -1   8       16.59       13.84      1.48 o
   5  -1   8        7.67       10.54      1.46 o
   6  -1   8        0.24        0.46      0.88 o
  -6   0   8       15.62       12.45      1.76 o
  -5   0   8      108.94      103.34     11.14 o
  -4   0   8       57.30       52.30      4.42 o
  -3   0   8        4.19       12.38      1.17 o
  -2   0   8       39.44       37.44      3.46 o
  -1   0   8       12.58       17.35      1.25 o
   0   0   8      114.25      100.88      3.44 o
   1   0   8      118.78      120.13      5.61 o
   2   0   8      319.03      286.72     23.71 o
   3   0   8      114.27      115.24      8.97 o
   4   0   8       28.16       21.72      1.48 o
   5   0   8        0.13        0.12      0.70 o
   6   0   8        0.72        0.08      0.81 o
  -7   1   8       14.25       15.58      3.01 o
  -6   1   8      123.43      129.38      6.94 o
  -5   1   8       27.23       31.52      2.64 o
  -4   1   8       75.00       78.06      9.83 o
  -3   1   8      226.40      222.64     17.12 o
  -2   1   8       13.75       16.22      1.94 o
  -1   1   8       33.66       49.00      3.27 o
   0   1   8        6.44        6.11      1.02 o
   1   1   8       53.04       48.90      1.22 o
   2   1   8       57.03       49.70      3.77 o
   3   1   8       22.03       31.41      1.83 o
   4   1   8       16.63       19.90      1.87 o
   5   1   8        7.68        9.98      1.10 o
   6   1   8        0.25        0.06      0.59 o
  -7   2   8        7.17       11.66      2.86 o
  -6   2   8        8.49        9.17      1.71 o
  -5   2   8       47.74       42.89      2.03 o
  -4   2   8       21.15       19.72      1.49 o
  -3   2   8       17.19       29.04      1.85 o
  -2   2   8       37.31       55.97      2.70 o
  -1   2   8       20.07       17.46      0.65 o
   1   2   8       53.23       66.36      2.79 o
   2   2   8      126.13      186.49      9.93 o
   3   2   8       20.95       21.15      0.98 o
   4   2   8        1.99        0.54      0.40 o
   5   2   8        0.79        0.45      0.50 o
   6   2   8        1.10        1.56      0.75 o
  -7   3   8        4.41        4.29      1.82 o
  -6   3   8        1.82        1.34      1.16 o
  -5   3   8       14.84       19.43      1.66 o
  -4   3   8      114.66      129.68      9.76 o
  -3   3   8       22.84       17.90      3.08 o
  -2   3   8        7.93        8.74      0.88 o
   0   3   8       37.53       55.82      2.43 o
   1   3   8      167.67      210.19      7.41 o
   2   3   8       41.56       54.19      1.98 o
   3   3   8       92.81      104.51      2.18 o
   4   3   8        5.42       10.55      0.88 o
   5   3   8        6.43        7.09      0.91 o
  -6   4   8       13.51       13.93      1.79 o
  -5   4   8       19.02       18.08      1.69 o
  -4   4   8        4.79        6.20      1.27 o
  -3   4   8       30.39       29.32      1.43 o
  -2   4   8       33.46       28.69      1.76 o
   0   4   8       89.01       97.01      2.19 o
   1   4   8       40.27       53.32      3.53 o
   2   4   8       14.14       14.80      1.42 o
   3   4   8       42.70       41.63      2.05 o
   4   4   8       27.69       31.44      1.61 o
   5   4   8        4.44        4.68      0.86 o
  -6   5   8       43.67       35.26      4.11 o
  -5   5   8        2.86        6.54      1.49 o
  -4   5   8       12.16       20.30      2.57 o
  -3   5   8       16.95       22.06      3.21 o
  -2   5   8       21.08       16.70      1.41 o
   0   5   8      128.73      165.94      3.39 o
   1   5   8      157.95      196.76      3.38 o
   2   5   8       24.23       36.26      1.87 o
   3   5   8      107.10      128.69      3.64 o
   4   5   8       36.43       39.00      2.05 o
   5   5   8        3.50        5.98      1.37 o
  -5   6   8        3.25        2.19      1.23 o
  -4   6   8       13.09       11.09      1.38 o
  -3   6   8        2.67        7.39      1.14 o
  -2   6   8       58.12       42.53      1.96 o
   0   6   8       60.07       65.58      2.07 o
   1   6   8        1.63        2.22      1.23 o
   2   6   8        5.85        9.29      1.44 o
   3   6   8       48.39       48.31      2.31 o
   4   6   8        8.83        6.87      1.51 o
  -4   7   8       17.35       19.71      2.12 o
  -3   7   8       10.16        9.09      1.77 o
  -2   7   8       24.74       12.13      1.59 o
   1   7   8        2.62        3.82      1.28 o
   2   7   8        6.17       12.71      1.57 o
   3   7   8        0.71       -0.46      0.59 o
  -3   8   8        5.16        1.74      1.67 o
  -2   8   8        2.47        3.26      1.52 o
   2   8   8        3.18        4.63      1.77 o
  -2  -5   9       59.56       65.17      3.69 o
  -1  -5   9       39.04       43.13      3.12 o
   0  -5   9       29.45       32.90      2.81 o
   1  -5   9       19.95       18.37      2.08 o
   2  -5   9        9.23        6.80      1.56 o
   3  -5   9       50.49       48.61      3.59 o
   4  -5   9        2.63        0.72      1.41 o
  -3  -4   9       64.01       52.65      5.04 o
  -2  -4   9        9.37        7.08      1.39 o
  -1  -4   9      147.35      149.16      6.85 o
   0  -4   9       29.61       21.55      1.63 o
   1  -4   9       21.88       17.27      1.61 o
   2  -4   9       56.43       60.62      3.28 o
   3  -4   9       47.84       42.76      2.66 o
   4  -4   9       17.44       14.72      1.77 o
   5  -4   9        0.21        1.45      1.34 o
  -4  -3   9       48.40       48.75      4.33 o
  -3  -3   9       12.22       16.65      1.54 o
  -2  -3   9       53.45       51.68      4.22 o
  -1  -3   9       33.45       30.12      3.68 o
   0  -3   9      336.71      322.14      9.02 o
   1  -3   9       31.36       20.55      1.58 o
   2  -3   9       86.66       71.42      3.24 o
   3  -3   9       77.07       65.17      3.28 o
   4  -3   9        0.47        0.16      0.77 o
   5  -3   9        9.06        5.54      1.58 o
  -5  -2   9       26.83       26.09      3.21 o
  -4  -2   9       10.03        7.13      1.68 o
  -3  -2   9       15.46       28.30      4.11 o
  -2  -2   9        4.16       14.27      1.88 o
  -1  -2   9        0.09       -0.53      0.58 o
   0  -2   9       98.52      100.04      4.71 o
   1  -2   9       69.04       64.37      2.01 o
   2  -2   9       60.68       51.88      1.94 o
   3  -2   9       81.12       59.25      2.20 o
   4  -2   9       13.42        8.88      1.43 o
   5  -2   9        2.77        1.22      0.87 o
  -6  -1   9        8.57        9.56      2.72 o
  -5  -1   9        2.62        2.68      1.37 o
  -4  -1   9       51.76       45.18      4.64 o
  -3  -1   9        9.71       14.25      1.72 o
  -2  -1   9        9.72       10.24      1.13 o
  -1  -1   9       25.36       22.47      1.28 o
   0  -1   9       72.64       67.07      1.80 o
   1  -1   9       39.13       30.62      1.44 o
   2  -1   9       27.31       26.25      1.49 o
   3  -1   9      109.02      100.30      6.68 o
   4  -1   9       17.05       15.24      1.47 o
   5  -1   9       12.49       13.98      1.60 o
  -7   0   9       27.69       38.25      3.69 o
  -6   0   9       51.73       51.45      7.23 o
  -5   0   9        2.14        4.43      1.41 o
  -4   0   9        1.77        7.66      1.26 o
  -3   0   9       46.14       41.88      2.81 o
  -2   0   9      112.38      110.49      9.35 o
  -1   0   9       34.50       25.58      3.98 o
   0   0   9       76.89       88.27      3.15 o
   1   0   9       83.00       60.26      1.64 o
   2   0   9       90.05       69.16      4.78 o
   3   0   9      195.71      202.21     18.96 o
   4   0   9       12.01        8.31      1.26 o
   5   0   9        0.11        0.24      0.76 o
  -7   1   9        8.50       10.65      2.86 o
  -6   1   9        8.56        9.69      2.19 o
  -5   1   9        2.61        1.98      0.99 o
  -4   1   9       51.62       54.39      4.60 o
  -3   1   9        9.71       19.50      1.29 o
  -2   1   9        9.70       13.70      1.30 o
  -1   1   9       25.43       27.38      2.48 o
   0   1   9       72.62       70.47      4.08 o
   1   1   9       39.15       40.05      1.28 o
   2   1   9       27.29       48.50      4.85 o
   3   1   9      108.95       91.45      5.27 o
   4   1   9       17.05       16.60      3.80 o
   5   1   9       12.50       13.42      1.43 o
  -6   2   9       38.56       33.78      2.18 o
  -5   2   9       26.79       25.31      2.66 o
  -4   2   9       10.06       10.09      1.88 o
  -3   2   9       15.46       21.90      2.14 o
  -2   2   9        4.14        3.12      1.12 o
  -1   2   9        0.09        0.15      0.37 o
   2   2   9       60.74       67.60      1.76 o
   3   2   9       81.24       75.33      4.32 o
   4   2   9       13.45        8.80      0.99 o
   5   2   9        2.78        1.41      0.65 o
  -6   3   9       24.12       21.07      3.44 o
  -5   3   9        7.42        8.71      1.45 o
  -4   3   9       48.48       55.28      4.06 o
  -3   3   9       12.24        8.11      1.10 o
  -2   3   9       53.48       47.40      3.77 o
   1   3   9       31.39       33.94      2.43 o
   2   3   9       86.73      103.71      3.91 o
   3   3   9       77.15       81.04      1.80 o
   4   3   9        0.48       -0.11      0.46 o
   5   3   9        9.12        9.81      1.36 o
  -6   4   9       33.24       27.21      2.10 o
  -5   4   9       33.84       37.83      2.57 o
  -4   4   9       62.25       53.02      4.35 o
  -3   4   9       64.00       57.87      5.72 o
  -2   4   9        9.34        6.38      1.16 o
   0   4   9       29.60       25.65      2.14 o
   1   4   9       21.89       20.47      1.58 o
   2   4   9       56.28       66.44      2.32 o
   3   4   9       47.70       55.03      2.37 o
   4   4   9       17.52       17.50      1.22 o
   5   4   9        0.21        1.21      0.87 o
  -5   5   9        1.89        4.84      1.47 o
  -4   5   9       16.17       21.52      1.57 o
  -3   5   9       12.67       14.93      2.14 o
  -2   5   9       59.60       52.92      1.99 o
   0   5   9       29.53       36.12      1.69 o
   1   5   9       19.94       20.67      1.60 o
   2   5   9        9.26       10.48      1.44 o
   3   5   9       50.55       60.56      2.51 o
   4   5   9        2.65        5.38      1.03 o
  -5   6   9        6.72        7.94      1.55 o
  -4   6   9        5.91        5.54      1.33 o
  -3   6   9        7.67        6.23      1.59 o
  -2   6   9       37.29       25.72      1.74 o
   1   6   9        6.35       12.86      1.49 o
   2   6   9        3.87        6.47      1.43 o
   3   6   9       44.00       45.15      2.34 o
  -4   7   9        7.38        7.35      1.40 o
  -3   7   9        5.63        7.39      1.70 o
  -2   7   9        6.60        1.49      1.34 o
   1   7   9       17.61       27.17      2.64 o
   2   7   9        0.58        0.65      0.64 o
  -2   8   9        5.24       10.07      1.67 o
  -2  -5  10       46.16       43.36      3.44 o
  -1  -5  10       15.43       11.84      1.61 o
   0  -5  10        0.30        1.01      1.07 o
   1  -5  10       39.57       36.94      2.12 o
   2  -5  10       38.05       35.35      2.14 o
   3  -5  10        9.69        6.23      2.50 o
  -4  -4  10        1.62        1.27      1.34 o
  -3  -4  10        6.02        9.92      1.76 o
  -2  -4  10       10.46       14.65      1.59 o
  -1  -4  10       50.95       56.81      4.18 o
   0  -4  10       81.66       87.95      5.51 o
   1  -4  10        0.01        2.48      1.32 o
   2  -4  10       48.74       56.44      2.33 o
   3  -4  10       18.57       17.40      1.78 o
   4  -4  10        3.11        1.63      1.11 o
  -5  -3  10       13.54       13.44      2.72 o
  -4  -3  10       15.09       14.96      1.69 o
  -3  -3  10       74.56       74.99      5.31 o
  -2  -3  10       22.79       17.30      1.53 o
  -1  -3  10       54.08       53.21      2.79 o
   0  -3  10       98.62      106.98     10.40 o
   1  -3  10       16.02       21.63      3.30 o
   2  -3  10       21.30       31.12      2.54 o
   3  -3  10        6.60        6.02      1.48 o
   4  -3  10        1.40        0.07      1.12 o
  -6  -2  10       61.29       60.71      4.02 o
  -5  -2  10       33.09       28.60      2.28 o
  -4  -2  10       11.50       15.92      1.60 o
  -3  -2  10        5.35        9.57      1.39 o
  -2  -2  10        4.44        5.86      1.17 o
  -1  -2  10       82.71       67.40      7.26 o
   0  -2  10      120.84       97.59      6.09 o
   1  -2  10        7.50        7.23      1.29 o
   2  -2  10       50.23       49.11      2.02 o
   3  -2  10        1.80        0.40      0.77 o
   4  -2  10        0.16        0.43      0.79 o
   5  -2  10        0.59        1.82      1.08 o
  -6  -1  10        5.44        3.48      2.61 o
  -5  -1  10        4.06        3.76      1.42 o
  -4  -1  10        3.61        4.98      1.26 o
  -3  -1  10        1.86        3.53      1.19 o
  -2  -1  10       21.98       21.50      1.40 o
  -1  -1  10       60.87       61.64      6.92 o
   0  -1  10       16.27       15.63      1.28 o
   1  -1  10      214.89      184.18      3.02 o
   2  -1  10       34.40       27.88      1.56 o
   3  -1  10       13.17       10.34      1.97 o
   4  -1  10        0.96        0.75      0.72 o
   5  -1  10        8.73       11.94      2.01 o
  -6   0  10        3.58        6.05      1.74 o
  -5   0  10        0.81        3.35      1.41 o
  -4   0  10       23.38       27.44      2.70 o
  -3   0  10        0.58        1.36      0.83 o
  -2   0  10       40.76       41.37      5.83 o
  -1   0  10       18.24       15.18      1.15 o
   0   0  10       29.95       35.14      3.59 o
   1   0  10       18.51       20.65      1.29 o
   2   0  10       29.21       26.07      1.54 o
   3   0  10       36.15       33.37      1.70 o
   4   0  10        0.33        0.14      0.68 o
   5   0  10        1.68        0.42      0.80 o
  -6   1  10        5.47        7.15      1.68 o
  -5   1  10        4.05        3.16      1.38 o
  -4   1  10        3.61        4.26      1.19 o
  -3   1  10        1.83        5.35      1.11 o
  -2   1  10       21.97       19.79      2.99 o
  -1   1  10       60.97       71.18      6.25 o
   0   1  10       16.25       10.54      1.01 o
   1   1  10      215.23      250.62      4.91 o
   2   1  10       34.47       34.71      1.41 o
   3   1  10       13.18       11.94      1.61 o
   4   1  10        0.97        2.94      1.07 o
   5   1  10        8.73        8.09      1.68 o
  -6   2  10       61.20       62.59      5.76 o
  -5   2  10       33.10       33.29      3.77 o
  -4   2  10       11.51       16.91      2.61 o
  -3   2  10        5.35        9.69      1.15 o
  -2   2  10        4.43        5.18      0.90 o
  -1   2  10       82.69       75.57      6.27 o
   0   2  10      120.77      107.95      2.46 o
   1   2  10        7.49        8.01      1.20 o
   2   2  10       50.24       49.74      2.06 o
   3   2  10        1.80        0.47      0.83 o
   4   2  10        0.16        0.18      0.50 o
   5   2  10        0.59        0.48      0.77 o
  -6   3  10        8.30       11.23      1.87 o
  -5   3  10       13.48       12.41      2.23 o
  -4   3  10       15.05       18.07      1.50 o
  -3   3  10       74.35       73.39      8.57 o
  -2   3  10       22.88       18.29      1.10 o
   2   3  10       21.32       29.34      2.61 o
   3   3  10        6.62        8.76      1.14 o
   4   3  10        1.39        0.32      0.65 o
  -5   4  10       28.60       30.42      2.88 o
  -4   4  10        1.63        1.87      1.21 o
  -3   4  10        6.02       10.97      1.18 o
  -2   4  10       10.51        7.68      1.27 o
   1   4  10        0.01        3.69      1.74 o
   2   4  10       48.65       66.47      3.51 o
   3   4  10       18.61       23.56      1.84 o
   4   4  10        3.13        1.72      0.70 o
  -5   5  10        0.01        0.38      0.85 o
  -4   5  10        9.03       13.93      1.46 o
  -3   5  10       70.58       60.18      3.91 o
  -2   5  10       46.17       38.54      1.88 o
   0   5  10        0.29        0.80      0.83 o
   1   5  10       39.49       50.86      3.08 o
   2   5  10       37.98       41.59      2.13 o
   3   5  10        9.64        8.39      1.53 o
  -4   6  10        1.54        0.96      0.76 o
  -3   6  10        3.46        7.21      1.67 o
  -2   6  10        2.20        1.49      1.23 o
   1   6  10        2.74        4.28      1.33 o
   2   6  10       34.59       48.59      2.32 o
   3   6  10        6.28        9.97      1.67 o
  -3   7  10        5.21        9.16      1.81 o
  -2  -5  11       16.47       21.77      2.97 o
  -1  -5  11       19.87       16.37      2.79 o
   0  -5  11       12.47       11.48      1.70 o
   1  -5  11        4.24       10.23      1.70 o
   2  -5  11        8.47        4.31      2.46 o
   3  -5  11        2.72        0.22      1.30 o
  -4  -4  11        4.23        2.68      2.43 o
  -3  -4  11       24.28       27.28      2.93 o
  -2  -4  11       14.32       13.77      1.64 o
  -1  -4  11       19.49       20.62      1.74 o
   0  -4  11        0.09        0.55      0.77 o
   1  -4  11        7.53        4.98      3.79 o
   2  -4  11       11.78       12.67      1.66 o
   3  -4  11        5.48        6.13      1.59 o
  -5  -3  11       37.11       36.59      3.44 o
  -4  -3  11       23.35       17.63      3.77 o
  -3  -3  11        9.75       14.17      2.28 o
  -2  -3  11       35.03       25.74      1.85 o
  -1  -3  11       10.42        9.00      1.56 o
   0  -3  11        1.72        1.48      0.98 o
   1  -3  11        7.90        7.82      1.42 o
   2  -3  11       35.92       39.82      2.05 o
   3  -3  11        4.10        3.41      1.42 o
   4  -3  11        0.23        0.75      0.90 o
  -5  -2  11        1.12        1.67      0.95 o
  -4  -2  11       16.14       15.70      2.21 o
  -3  -2  11       23.05       26.75      2.57 o
  -2  -2  11        3.29        2.04      1.15 o
  -1  -2  11       75.15       68.19      7.30 o
   0  -2  11       49.75       51.90      2.04 o
   1  -2  11       57.45       45.62      1.98 o
   2  -2  11       30.88       27.90      3.22 o
   3  -2  11        0.47       -0.73      0.73 o
   4  -2  11        8.43        8.80      1.54 o
  -6  -1  11        1.74        4.85      2.68 o
  -5  -1  11        3.89        3.19      1.42 o
  -4  -1  11       23.91       26.03      1.90 o
  -3  -1  11        7.85        7.33      1.68 o
  -2  -1  11       19.47       25.04      1.54 o
  -1  -1  11      102.78      110.77     12.57 o
   0  -1  11       28.73       26.33      3.98 o
   1  -1  11       15.80       22.74      1.72 o
   2  -1  11       26.87       25.86      1.60 o
   3  -1  11        1.79        3.57      1.24 o
   4  -1  11        2.24        2.58      1.31 o
  -6   0  11        1.52        3.94      1.67 o
  -5   0  11        0.36        3.68      1.41 o
  -4   0  11        0.41        7.87      1.35 o
  -3   0  11       32.09       38.44      5.20 o
  -2   0  11        8.42       12.12      2.12 o
  -1   0  11      341.40      308.09     25.77 o
   0   0  11      205.26      205.43     15.12 o
   1   0  11       76.67       72.47      2.01 o
   2   0  11      275.09      230.44      4.71 o
   3   0  11        3.12        1.32      0.86 o
   4   0  11       32.97       38.62      3.66 o
  -6   1  11        1.74        3.66      1.66 o
  -5   1  11        3.90        1.04      0.86 o
  -4   1  11       23.90       24.36      3.21 o
  -3   1  11        7.86        8.11      1.18 o
  -2   1  11       19.36       22.56      2.66 o
  -1   1  11      102.64      102.51     13.75 o
   0   1  11       28.77       46.67      1.81 o
   1   1  11       15.84       23.19      1.28 o
   2   1  11       26.88       33.32      1.47 o
   3   1  11        1.80        5.09      1.10 o
   4   1  11        2.25        3.23      1.17 o
  -5   2  11        1.13        4.83      1.74 o
  -4   2  11       16.14       15.07      2.28 o
  -3   2  11       23.07       25.35      2.39 o
  -1   2  11       75.29       72.18      6.47 o
   0   2  11       49.75       46.33      1.96 o
   1   2  11       57.32       65.38      2.21 o
   2   2  11       30.91       28.65      1.85 o
   3   2  11        0.48        2.50      1.41 o
   4   2  11        8.46        6.45      1.15 o
  -5   3  11       37.14       32.05      2.63 o
  -4   3  11       23.31       14.19      1.45 o
  -3   3  11        9.74       10.25      1.18 o
  -2   3  11       35.01       23.00      1.70 o
  -1   3  11       10.41        4.64      1.05 o
   3   3  11        4.12        4.71      1.49 o
   4   3  11        0.23        1.47      0.90 o
  -5   4  11        6.32        7.32      1.58 o
  -4   4  11        4.23        4.31      1.41 o
  -3   4  11       24.26       19.38      2.01 o
  -2   4  11       14.36       10.90      1.41 o
   2   4  11       11.75       18.47      2.46 o
   3   4  11        5.52        4.78      2.10 o
  -4   5  11       11.70        9.10      1.38 o
  -3   5  11       11.55        9.20      1.67 o
  -2   5  11       16.51       14.45      1.56 o
   1   5  11        4.22        8.11      2.06 o
   2   5  11        8.45        8.84      2.28 o
   3   5  11        2.72        4.27      2.25 o
  -3   6  11        0.21        0.51      0.98 o
   1   6  11        5.63        8.80      2.28 o
   2   6  11       20.91       31.80      2.81 o
  -2  -5  12       12.89       18.33      2.90 o
  -1  -5  12        1.73        2.83      2.39 o
   0  -5  12        4.57        1.77      1.41 o
   1  -5  12        2.61        4.67      2.50 o
  -4  -4  12       17.42       20.65      3.08 o
  -3  -4  12        2.11        1.38      1.27 o
  -2  -4  12        9.06       11.65      1.74 o
  -1  -4  12        0.67        2.29      1.06 o
   0  -4  12        8.60        8.24      1.54 o
   1  -4  12       10.88       10.32      1.64 o
   2  -4  12        3.22        9.84      1.68 o
  -4  -3  12        5.67        6.11      1.61 o
  -3  -3  12        7.35       11.39      1.65 o
  -2  -3  12        2.09        2.92      1.30 o
  -1  -3  12       12.71       14.02      1.88 o
   0  -3  12        4.95        2.30      1.32 o
   1  -3  12        5.27       10.24      1.54 o
   2  -3  12        1.70        2.44      1.54 o
   3  -3  12        1.44       -0.09      0.84 o
  -5  -2  12        1.87        0.76      1.30 o
  -4  -2  12       26.27       19.98      1.82 o
  -3  -2  12        4.97        4.98      1.40 o
  -2  -2  12       34.78       34.06      3.93 o
  -1  -2  12       11.10        8.53      1.37 o
   0  -2  12       18.44       18.77      1.63 o
   1  -2  12       41.20       44.32      2.03 o
   2  -2  12       19.46       20.72      1.73 o
   3  -2  12        8.58       12.08      1.60 o
  -5  -1  12        0.99        1.77      1.12 o
  -4  -1  12        1.63        0.83      0.80 o
  -3  -1  12        3.76        2.94      1.27 o
  -2  -1  12        1.44        1.33      1.25 o
  -1  -1  12       32.32       29.19      3.98 o
   0  -1  12       50.78       40.71      2.26 o
   1  -1  12        2.08        5.31      1.25 o
   2  -1  12        3.08        1.96      0.96 o
   3  -1  12        0.12        0.22      0.73 o
  -5   0  12        4.87        1.64      1.06 o
  -4   0  12       31.27       24.00      3.08 o
  -3   0  12        7.96        9.28      1.31 o
  -2   0  12      132.23      103.14     14.07 o
  -1   0  12        8.37        8.93      1.18 o
   0   0  12       40.83       41.11      1.88 o
   1   0  12       91.12       91.15      2.92 o
   2   0  12        0.97        1.29      0.82 o
   3   0  12        2.50        1.69      0.98 o
  -5   1  12        0.99        1.47      1.49 o
  -4   1  12        1.63        3.37      1.26 o
  -3   1  12        3.75        1.32      0.83 o
  -2   1  12        1.44        2.99      1.03 o
  -1   1  12       32.30       22.06      1.63 o
   0   1  12       50.80       41.80      4.26 o
   1   1  12        2.06        3.01      1.01 o
   2   1  12        3.08        1.89      1.02 o
   3   1  12        0.12        0.35      0.64 o
  -5   2  12        1.87        0.36      0.83 o
  -4   2  12       26.20       22.07      1.66 o
  -3   2  12        4.97        8.96      1.22 o
  -2   2  12       34.78       33.80      4.13 o
  -1   2  12       11.10       11.30      1.04 o
   0   2  12       18.46       23.15      1.67 o
   1   2  12       41.22       42.53      2.10 o
   2   2  12       19.47       23.80      1.88 o
   3   2  12        8.54        9.31      1.70 o
  -4   3  12        5.67        7.31      1.34 o
  -3   3  12        7.33        8.12      1.17 o
  -2   3  12        2.09        0.72      0.80 o
  -1   3  12       12.73       14.16      1.41 o
   0   3  12        4.95        7.93      1.20 o
   2   3  12        1.71        5.98      1.34 o
   3   3  12        1.44        0.33      0.94 o
  -4   4  12       17.41       19.44      1.60 o
  -3   4  12        2.10        0.72      0.91 o
  -2   4  12        9.06        9.06      1.45 o
  -3   5  12        3.82        2.03      1.52 o
  -2   5  12       12.91       12.42      1.52 o
  -3  -4  13        9.44        9.13      2.50 o
  -2  -4  13       10.53       15.10      1.81 o
  -1  -4  13        8.17        8.01      1.60 o
   0  -4  13        7.53        4.97      1.52 o
   1  -4  13       10.01       13.52      1.79 o
  -3  -3  13       14.59       15.20      1.79 o
  -2  -3  13       19.55       25.19      2.35 o
  -1  -3  13       14.68       15.91      1.71 o
   0  -3  13        1.92        0.28      0.82 o
   1  -3  13        3.91        5.08      1.48 o
   2  -3  13        2.15        5.30      1.56 o
  -4  -2  13       15.10       18.86      5.51 o
  -3  -2  13        4.01        3.99      1.43 o
  -2  -2  13       28.92       25.03      2.43 o
  -1  -2  13       55.84       53.75      4.11 o
   0  -2  13        9.88       10.09      1.52 o
   1  -2  13       64.59       54.80      2.29 o
   2  -2  13        8.23        4.51      1.43 o
  -4  -1  13       20.28       20.87      1.82 o
  -3  -1  13        0.51        0.38      0.77 o
  -2  -1  13       87.50       91.37     10.00 o
  -1  -1  13      129.36      140.38     12.13 o
   0  -1  13       28.94       23.68      2.35 o
   1  -1  13       15.44       13.92      1.47 o
   2  -1  13        1.36        0.61      0.72 o
  -4   0  13        5.12        5.47      1.39 o
  -3   0  13        6.96        8.19      1.36 o
  -2   0  13       19.45       23.62      1.90 o
  -1   0  13        8.40        9.81      2.72 o
   0   0  13        1.70        0.89      0.69 o
   1   0  13        1.35        2.51      1.12 o
   2   0  13        6.40       10.83      1.34 o
  -4   1  13       20.31       22.05      1.73 o
  -3   1  13        0.51        2.26      1.17 o
  -2   1  13       87.63       87.31     12.04 o
  -1   1  13      129.39      133.74     14.47 o
   0   1  13       28.92       22.12      1.40 o
   1   1  13       15.46       15.80      1.70 o
   2   1  13        1.36        3.37      1.06 o
  -4   2  13       15.09       11.96      1.49 o
  -3   2  13        4.00        5.18      1.20 o
  -2   2  13       28.92       21.24      2.48 o
  -1   2  13       55.77       50.97      2.39 o
   0   2  13        9.90       10.43      1.56 o
   1   2  13       64.53       62.59      2.57 o
   2   2  13        8.21        8.30      1.63 o
  -3   3  13       14.63       16.47      1.37 o
  -2   3  13       19.56       24.09      1.96 o
  -1   3  13       14.69       11.48      1.45 o
   2   3  13        2.14        4.71      1.45 o
  -3   4  13        9.45        6.88      1.70 o
  -2   4  13       10.50       12.61      1.59 o
  -1  -3  14       31.42       33.01      4.42 o
   0  -3  14        3.05        5.45      1.52 o
  -2  -2  14        1.48        0.57      0.82 o
  -1  -2  14        2.54        1.67      1.32 o
   0  -2  14       17.52       19.93      2.35 o
   1  -2  14        4.11        2.30      1.49 o
  -3  -1  14       14.44       12.35      1.64 o
  -2  -1  14        1.99        4.49      1.39 o
  -1  -1  14       11.40       14.06      1.51 o
   0  -1  14        8.63       11.80      1.46 o
   1  -1  14        0.93        0.96      0.89 o
  -3   0  14        0.44        1.04      0.95 o
  -2   0  14        1.23        1.22      1.32 o
  -1   0  14        1.96        1.08      1.07 o
   0   0  14        2.34        2.61      1.15 o
   1   0  14        0.92        3.03      1.16 o
  -3   1  14       14.42        9.81      1.39 o
  -2   1  14        1.99        6.70      1.45 o
  -1   1  14       11.35       16.96      1.39 o
   0   1  14        8.62        9.42      1.22 o
   1   1  14        0.93        1.12      0.73 o
  -2   2  14        1.48        0.20      0.64 o
  -1   2  14        2.56        2.50      1.41 o
   0   2  14       17.46       14.53      1.74 o
   1   2  14        4.12        6.67      1.59 o
  -1   3  14       31.40       31.59      2.06 o
   0   3  14        3.06        4.71      1.41 o
 
